# Supplementary material for: The EAAT1 aspartate/glutamate transporter is dispensable for acute myeloid leukemia cell growth and response to therapy
Source: PLoS One. 2026 Feb 24;21(2):e0329048. doi: 10.1371/journal.pone.0329048 (PMC12931770; doi:10.1371/journal.pone.0329048)
Supplement: S1 Raw Data — (XLSX) [file pone.0329048.s003.xlsx]

## Sheet: Figure 1
Panel A										Panel B							Panel C			Panel D								Panel E				Panel F								Panel G
CEBPA	NPM1	inv(3)/t(3;3)	CBF-beta/MYH11	NOS	Minimal differ	MRC	RUNX1-RUNX1T1	MLLT3-MLL		M0	M1	M2	M3	M4	M5		ND-AML	R-AML		MM6	MOLM14	MV4-11	NB4	NOMO1	OCI-AML3	U937		Slc1a1	Slc1a2	Slc1a3			vehicle			AraC					vehicle					iCT
0.0408223	1.68724	0.933119	3.48768	3.11101	-0.325178	0.793105	3.02512	0.527671		1.48285	1.49772	-2.21245	2.1916	4.03581	4.86884		4.86884	1.49773		0.0298665	0.00238443	0.00089202	0.00178469	0.00379518	0.00400567	0.0107608			6.7788e-06	0.00025585		SLC1A1	5.72181	5.6614	5.76031	5.74424	5.86266	5.69349		Slc1a1	0	0	0	0	0	0	0	0	0
3.28145	3.71022	1.94636	2.52431	2.82505	-0.427595	2.03928	3.16872	0.389897		2.70486	1.78647	0.471361	3.91615	2.32185	5.53829		4.03581	5.53829		0.0220368	0.00259822	0.00063937	0.00050559	0.00422785	0.00148761	0.0122207			1.4723e-06	0.00014456		SLC1A2	5.24081	5.31942	5.15886	5.03386	5.42763	5.28611		Slc1a2	1.55856	0.643828	0.502036	0.407308	0.57631	0.257255	0.178345	0.200863	0.34541
-0.093879	-3.9908	-2.91485	2.57715	-0.701576	1.15017	4.4263	-0.444969	3.84956		-0.894524	3.68217	2.67827	3.76547	1.38412	4.98789		0.932436	2.97679		0.0116837		0.0005411	0.00064783	0.00311163	0.00182144	0.0101988			7.562e-06	0.00029647		SLC1A3	6.76332	7.19049	6.79809	7.59948	8.23132	7.75608		Slc1a3	1.3315	0.652663	0.364878	0.811729	0.784418	1.25052	0.812666	1.52484	0.890438
3.99384	2.33033	1.53082	2.8081	-0.110604	3.64685	2.77222	1.83289	2.7551		-0.171049	2.14088	0.996433	1.70041	-0.665131	5.03467		2.32185	4.9879											2.9974e-06	0.00036298
1.38195	2.81768	-2.67761	2.87137	-1.60209	3.5973	3.97517	3.63667	3.44725		-1.01282	2.72191	1.2758	3.2302	3.34568	0.634163		1.75541	3.68217
3.7588	0.981853	4.66575	1.36519	2.28386	-0.532616	-0.0623543	-6.53282	3.11653		2.96237	2.5731	1.4005	3.79465	4.92699	0.56203		-2.21245	-0.706351
2.00777	-0.258425	2.45972	1.74928	-1.67669	1.13139	0.762987	2.9424	2.55503		4.56372	-0.442714	4.1055	1.41694	2.70669	4.55775		0.471361	2.5731
-1.2348	2.49203	0.970854	1.22527	4.23286	0.554147	0.78375	0.504264	-2.25085		-0.651756	-2.46663	0.40295	3.74582	2.76045	3.94685		1.38412	1.95181
2.98983	2.1429	4.28199	1.20514	1.91265	2.31072	-1.92303	1.25139	-2.08988		-1.25358	-1.75341	2.64662	-0.032402	4.42407	5.42454		3.42994	3.81907
4.34839	0.200504	1.02027	2.83782	-0.30793	-3.56661	1.77922	1.66416	3.71581		0.546798	-0.112758	0.869856	2.75236	5.20013	4.66753		-0.665131	1.3907
2.12915	1.17127	-0.0351948	-1.02797	-1.65336	0.365693	1.86821	0.081885	1.65288		3.24235	1.88611	1.66591	2.22641	3.74891	4.94207		0.488936	0.0579001
1.30369	1.38642	0.287945	3.89702	2.86319	0.332622	2.4484	0.316841	0.782073		5.23566	-1.21205	-0.315955	2.51607	0.745008	0.502612		3.34568	-0.430508
2.35341	-0.216753	4.06424	0.475707	3.10685	1.29308	-1.86407	4.50631	3.68084		4.97841	2.34445	1.64523	1.86895	5.88209	2.92845		-1.04532	1.87841
2.52231	0.869161	3.20973	4.08807	1.34682	5.36947	0.751464	1.57618	2.89517		3.08865	1.9726	3.07758	2.90183	3.60967	0.502612		5.56596	3.83216
0.477677	2.05182	-1.38534	1.80504	2.2211	2.53247	0.617204	2.36398	2.44119		0.357962	-2.5286	3.48862	1.91462	0.734434	-1.45009		2.20043	0.563807
1.37484	-0.0981966	4.17695	-1.16036	2.68293	2.69597	1.28664	-2.07339	2.46137		3.01011	-0.711978	0.680295	2.44299	3.82385	3.81907		1.78647	4.16674
1.35253	1.80302	1.0554	2.18368	0.753605	1.92759	1.58578	-1.73985	1.78321		-2.65985	2.29058	0.890279	2.09289	0.706893	2.63696		0.445766	1.88611
1.47441	2.08389	2.3099	2.38797	3.5098	-3.40966	2.85822	3.63429	0.542902		-0.038848	2.76293	3.83216	3.30751	3.90817	2.03645		1.93053	1.96778
-0.103457	3.13763	3.19948	0.735002	0.866394	0.400538	0.0769695	-1.26916	2.14362		2.82123	0.572116	2.43136		1.42234	2.34654		0.140623	1.35742
0.586404	1.14405	2.44459	4.224	1.08739	1.62709	3.40418	-0.905359	0.481919		2.94645	0.585076	4.22826		3.91574	1.23188		2.67827	2.40723
1.62307	1.87708	-0.979089	3.56266	1.47384	4.7366	1.90308	-1.26119	1.1308		2.77522	0.986902	4.0784		2.05479	3.25741		3.80648	3.94053
-1.73937	0.670115	-0.00462403	0.737514	1.94871	0.676448	4.36931	0.516419	2.10373		-0.842454	2.56258	4.16674		4.05084	3.4265		4.92699	3.07254
-1.06492	-0.753166	4.63324	1.72535	1.04397		-1.57992	3.05613	0.488104		3.98119	1.88197	3.71562		3.56707	3.86935		0.996433	5.02728
3.70867	-0.159879	0.409798	2.62115	3.32308		-1.3485	2.33671	-0.722848		2.56064	-1.68549	1.70327		5.05929	-0.202452		1.2758	2.18238
2.42129	-1.25739	4.20629	1.08202	3.96068		2.24291	1.55837	1.12439		0.932436	1.16768	1.61803		3.58414	4.78327		1.4005	1.47439
-0.00694161	3.02329	0.434562	3.52419	3.12088		-1.7117	3.22344	3.41403			1.95595	3.8439		1.82421	-0.455009		5.03467	1.68327
1.49728	2.46817	4.39684	3.77508	2.23646		4.05671	-2.30329	0.389897			1.00728	3.48424		3.22863	4.2309		3.68308	3.48913
0.67084	-1.75584	1.13737	-0.822146	1.36933		2.948	0.197111	3.13893			2.32749	3.11442		2.86126	3.05148		2.1916	1.88197
-0.01552	-1.23243	1.2345	2.01185	2.30188		4.16889	3.76081	-0.199255			4.1937	3.89486		1.99375	1.43104		3.91615	0.861379
2.1116	-0.940645	3.81495	0.793438	-1.49492		1.79805	2.80422	1.12367			1.98228	1.29958		2.45392	2.67381		2.70669	2.46199
2.72646	0.591584	1.034	2.30448	-1.12595		1.43707		0.690372			1.23188	4.47464		3.24938	2.58377		4.1055	-0.657151
2.53702	1.78852	1.24689	2.65759	0.949796		0.0797024		4.16591			-0.030115	1.86808		3.27804	5.02728		-1.97375	1.75354
1.09667	-0.784135	-2.07522	2.13297	1.78404		1.98892		2.33534			3.41611	2.09817		5.21743	4.18248		-2.0223	1.89038
1.71967	0.867185	1.4754	3.23764	0.792939		-0.380258		-0.897543			1.08596	-0.657151		2.35722	3.39302		2.76045	3.11561
0.109026	4.71001	2.68473	0.956651	-0.0158117		0.879314		1.05679			0.907574	2.86605		3.62884	4.49019		0.40295	4.95679
-0.791358	1.40708	0.554736	0.3639	-0.158912		1.4643		2.87133			4.56145	2.83153		2.89414	3.71158		0.786148	1.79939
2.09471	-2.1805		-0.518701	1.37812		-0.970017	-0.970017				1.93145	2.18156		1.80113	2.41419		1.4585	4.65121
	1.09336		2.46822	4.17261		1.94849					0.223141	2.07873		2.87807	4.32003		4.42407	1.28408
	-4.8039		-1.66795	0.193456		1.16986					0.685028	0.128934		2.80057	4.40839		-2.64169	2.86189
	-6.14816		0.418784	2.46835		-0.489646	-0.489646				1.08068	0.995039		3.8212	5.42384		3.76547	2.51268
	1.20839		-1.67807	-0.296191		3.8866					2.71117	1.49335		3.46362	-1.71394		0.634163	2.06608
	2.57529		5.8485	2.36538		0.318693					-0.349152	-1.28029		5.02095	3.19146		1.43104	1.41694
	0.188654		1.44858	1.21915		-1.07643					0.784387	2.25451		4.84598	5.55961		-0.905814	2.0842
	2.75713		-0.676918	4.8133		-0.503282					0.341832	1.87755		4.43462	6.59734		0.56203	6.72816
	1.45602		2.99832	0.366588		3.17186					5.83757	0.240701		2.71815	4.65121		-0.57165	3.10713
	2.96693		3.23508	1.44058		3.1502					1.23683	2.7783		-1.2089	2.86189		-0.50263	5.52877
	3.41057		3.15926	-0.53575		1.42653					3.51889	-0.268164		3.79767	4.40292		2.61423	3.25046
	-2.52616		2.17543	0.721679		1.58125					1.86718	1.60928		3.8654	4.68837		5.20013	2.72494
	1.60402		-0.483985	3.147		1.8915					2.9618	2.0842		1.66395	1.61617		4.55775	2.45065
	2.65487		0.208892	3.12844		1.13737					1.23073	-0.065359		1.35296	4.78188		3.94685	4.22597
	-3.72929		1.72142	-1.81198		-1.18082					-1.56155	1.4871		1.94003	3.91283		3.90946	3.68989
	0.99769		0.776778	-1.01537		3.1157					3.15764	3.76589		2.00523	5.02907		0.0329059	4.22751
	-1.78289		-3.37333	1.34653		-0.502873					1.18974	2.45065		-0.258971	4.69188		-1.05722	-0.477695
	-0.665432		0.0184917	3.68565		0.795518					2.61228	4.22597		0.480334	4.25228		2.49111
	-1.19133		0.152897	-0.392326		3.327					1.08462	3.42158		2.65991	4.12695		-0.243154
	0.926759		3.67898	3.1816		-0.470929	-0.470929				3.98119	2.02997		3.45145	4.10986		5.42454
	0.584		1.097	1.62251		2.44313					0.805647	3.25795		2.56191	5.52877		2.81458
	-0.405643		0.960215	2.0965		4.27613					1.29831	1.22708		2.48045	2.65417		3.74891
	1.4489		0.617298	3.8094		1.41246					2.66547	4.22751		0.096674	4.44736		0.775407
	1.88959		0.479851	-0.141621		0.561204					1.99044	0.449334		2.81819	-1.81782		2.78824
	0.815821		2.81252	2.29704		2.37884					0.997827	0.56203		2.8194	-1.57285		1.14224
	1.93369		1.41986	2.26397		0.234133	0.234133				4.08117	3.09764		2.81998	-0.313567		4.66753
	0.816804		0.724301	1.41083		1.99964					2.12153	1.2474		2.57773	6.77545		3.06005
	2.44292		1.85993	4.00837		3.0639					1.41363	0.800943			2.89058		-0.175707
	0.478609		0.342327	0.532267		2.85443					2.93825	5.13941			3.68989		2.26564
	0.984115		1.36188	3.14819		0.830012					2.80178	-0.477695			4.51182		2.70548
	0.367818		-0.177719	2.29428		2.23903					2.02495				3.28171		1.70131
	2.54523		3.87065	2.22876		0.179384					-0.180095				4.42698		2.09739
	1.33537		3.4251	0.118891		1.5727									7.77015		3.99626
	0.0553345		3.16219	0.518737		-0.313656	-0.313656								3.51694		2.64662
	2.90854		2.1973	1.34744		-1.13321											4.94207
	-1.39479		-0.682233	1.23989		-2.17788	-2.17788										3.83567
	0.9241		2.67034	2.84215		0.648005											0.745008
	0.544386		2.96125	3.5349		2.39056											0.502612
	-0.91376		0.122474	2.09855		4.99606											0.0226043
	3.04853		1.48558	-0.730727		1.36547											1.7847
	-0.294774		2.97576	0.56472		5.23999											0.869856
	1.88041		2.45759	0.183963		3.27474											3.37079
	-3.80793		1.97889	2.6557		-2.19694											3.61487
	2.33277		4.6626	3.77657		1.73898											3.59137
	-0.631288		2.80062	2.82463		2.87873											3.17241
	2.2163		-0.491673	0.34551		2.5032											-0.408909
	2.59581			-1.1181		0.00432161	0.00432161										2.14088
	-0.865911			2.63564		3.13177											1.87415
	1.55631			3.15819		2.29965											3.44351
	0.293959			1.48171		-0.213069											1.66591
	-0.687103			1.96953		2.71152											5.88209
	2.0417			0.684549		-0.917297											1.48285
	2.87914			0.816149		1.16614											2.72191
	4.17634			1.68046		0.364909	0.364909										2.92845
	4.14339			2.96346		-0.256183											-0.206872
	5.25778			0.53834		-1.15746											3.60967
	0.920674			-2.39214		4.44466											0.659935
	3.32649			1.11483		0.41045											-0.315955
	2.82234			-0.547299		-0.481969											0.734434
	0.187261			4.21873		2.41422											0.502612
	1.92608			1.47778		2.25344											0.536685
	-2.32265			3.75117		3.19821											1.64523
	0.199876			1.10889		3.06724											1.26404
	-0.175925			-0.922757		3.34362											3.96717
	3.04193			3.23195		3.77034											1.85929
	3.98233			-2.49005		1.63603											-0.442714
	2.82995			2.18644		1.47887											3.07758
	0.573181			2.92497		1.93938											3.82385
	0.893285			-1.3008		1.94647											0.706893
	0.375735			0.23842		1.35293											-0.57165
	-1.57476			1.70412		0.242328											1.97017
	3.7128			1.58236		3.00328											3.48862
	-0.840888			0.27262		-0.795609											0.618203
	2.40158			3.00599		4.05711											1.6384
	-0.932912			4.80237		3.60842											3.90817
	-0.268817			5.00083		3.27098											1.42234
	4.11084			3.00023		0.926531											3.91574
	1.12539			1.16434		0.862987											-1.45009
	1.5613			2.78281		-1.48036	-1.48036										2.36487
	4.00855			2.5883		1.53212											2.05479
	1.77091			0.751978		3.47368											4.05084
	-2.16618			-0.678072		2.4614											3.65263
	2.96183			0.512682		2.88992											0.609654
	4.85549			1.66061		0.278936											2.63696
	-0.490456			1.23879		1.66211											3.56707
	1.09909			-0.686174		0.867106											3.8212
	0.880568			-2.23854		3.15269											1.34602
	2.9159			2.19478		2.99416											2.25089
	1.04425			3.33673		3.78136											1.70041
	0.570949			1.62152		1.2561											1.6995
	2.45725			3.68956		-1.43518											2.03645
	2.4183			1.58535		3.56433											1.27811
	2.28945			2.49766		-0.398208											2.70989
	-0.993092			1.42229		2.53017											-2.46663
	0.541317			1.20132		0.171847											0.680295
	2.45528			1.98306		1.96735											2.34654
	-1.53994			0.963918		0.935988											-4.4452
	0.211386			3.00915		0.253747											2.0556
	0.122341			-2.32265		2.2372											0.526517
	0.986811			6.48644		2.00205											0.490624
	-0.698998			2.1776		2.42204											-0.854101
	1.94957			0.397474		0.802483											0.890279
	2.51748			0.445303		3.07632											3.2302
	1.8318			-1.35587													3.42206
	-1.96353			0.617016													1.23188
	2.08195			2.6712													3.25741
	2.34332			0.415975													1.71724
	1.31371			1.30725													-0.184406
	2.13727			2.45867													5.05929
	3.42386			2.18967													2.70486
	1.28297			-0.133527													1.81521
	-1.18311			4.01093													2.43136
	1.90885			1.56764													2.6408
	1.0899			-0.996542													0.894675
	2.47238			3.10034													3.58414
	1.36351			1.76532													4.22826
	1.76537			4.08754													3.4265
	-0.187543			2.5146													2.28111
	7.34364			0.668936													4.07839
	-1.1623			3.57305													1.93919
	3.04033			4.03539													1.7266
	0.58602			-0.585973													-1.75341
	1.54389			1.95315													3.86935
	-1.06371			3.07963													2.21967
	-0.0668806			0.329066													1.74886
	1.54335			5.85546													3.79465
	7.16551			0.879314													1.16105
	0.364348			5.20758													-0.202452
	-3.14944			0.759326													3.86198
	1.22602			0.688673													1.82421
	-5.39897			-3.34081													0.332971
	3.49525			1.05395													-0.894524
	2.86233			-2.14369													2.62284
	-1.37707			2.78289													4.78327
	2.58429																-0.112758
	1.85435																3.22863
	1.75467																3.39101
	2.89662																2.86127
	-1.13195																1.41694
	3.39497																2.73679
																	-0.171049
																	-0.455009
																	2.83936
																	1.99375
																	0.700723
																	1.93053
																	3.18165
																	0.546798
																	-1.28029
																	1.35632
																	2.45392
																	3.73911
																	1.23683
																	1.98633
																	-0.932157
																	-1.01282
																	2.96237
																	4.56371
																	-1.88329
																	3.74582
																	3.71562
																	-1.21205
																	2.78886
																	2.95289
																	3.24938
																	1.46067
																	3.27804
																	3.04017
																	-1.49236
																	4.2309
																	2.49783
																	1.04373
																	5.21743
																	0.375665
																	2.31884
																	-0.0324018
																	1.73035
																	-2.08604
																	1.14746
																	1.70327
																	1.73583
																	-0.651756
																	1.84545
																	1.70327
																	2.75236
																	2.05952
																	-2.67775
																	2.35722
																	2.22641
																	3.05148
																	3.99019
																	1.61802
																	1.74513
																	1.43104
																	3.8439
																	2.67382
																	2.34446
																	-1.87134
																	2.58377
																	-1.25358
																	3.9522
																	1.51353
																	-2.25478
																	3.62884
																	1.97259
																	-2.5286
																	3.89486
																	4.18248
																	0.0618996
																	3.48424
																	0.546798
																	3.39302
																	3.24235
																	3.11442
																	4.49019
																	2.89414
																	3.71158
																	0.33653
																	3.89486
																	-0.711978
																	1.31321
																	2.41419
																	1.29958
																	0.514605
																	2.29058
																	4.47464
																	-1.06762
																	1.86808
																	4.32003
																	1.4278
																	2.56923
																	2.82486
																	2.23089
																	2.76293
																	0.572116
																	-1.74937
																	0.578561
																	4.40839
																	5.23566
																	0.585076
																	5.42383
																	1.80113
																	2.78017
																	-1.67826
																	2.34028
																	1.24268
																	-1.71394
																	2.87807
																	0.986902
																	2.56258
																	0.545208
																	0.321801
																	0.427898
																	3.19146
																	5.55961
																	2.09817
																	2.53818
																	-0.0324018
																	2.31092
																	-1.31339
																	2.91301
																	-1.68549
																	2.80057
																	3.77297
																	2.89715
																	3.7898
																	2.92023
																	4.29268
																	1.16768
																	1.95595
																	2.5659
																	1.10936
																	3.08253
																	2.51607
																	2.47567
																	3.43315
																	-0.676158
																	1.2735
																	2.86605
																	0.61649
																	0.565468
																	3.48083
																	3.8212
																	2.48914
																	1.94257
																	1.77192
																	1.08987
																	2.83153
																	1.96857
																	1.43627
																	0.0535531
																	1.00728
																	2.32749
																	3.34252
																	0.11504
																	4.97841
																	3.22968
																	2.0999
																	2.18156
																	2.07873
																	3.3641
																	2.32465
																	2.72061
																	2.26955
																	0.919835
																	0.128934
																	1.86895
																	1.50601
																	0.347347
																	3.71966
																	3.46362
																	0.244476
																	0.223141
																	6.59734
																	2.90183
																	4.1937
																	1.98228
																	3.08865
																	1.87237
																	4.40402
																	0.357962
																	0.529927
																	2.26276
																	3.42502
																	1.30291
																	-2.13185
																	2.76293
																	2.07154
																	3.26386
																	0.995039
																	3.01011
																	1.49335
																	3.02711
																	2.13637
																	3.8465
																	4.40292
																	4.68837
																	-0.60264
																	2.37913
																	3.87229
																	4.71859
																	-0.61804
																	5.02095
																	1.40394
																	1.23188
																	2.42036
																	1.89038
																	5.16996
																	1.44376
																	4.29153
																	2.32256
																	-1.64373
																	4.86288
																	0.627848
																	0.434869
																	-0.117309
																	1.91462
																	-1.28029
																	3.74406
																	-0.0301147
																	2.25451
																	1.4028
																	2.10907
																	1.27127
																	-0.263482
																	-0.387303
																	4.84598
																	1.87755
																	3.41611
																	1.41032
																	1.61617
																	2.81083
																	3.07415
																	1.21627
																	1.08596
																	2.97395
																	0.907574
																	0.661527
																	4.10869
																	4.43462
																	2.44299
																	1.71822
																	3.81119
																	0.240701
																	-2.0042
																	1.63536
																	-0.833484
																	1.74791
																	1.26629
																	0.261903
																	1.26868
																	1.87671
																	0.321801
																	-0.0760911
																	1.95429
																	2.48849
																	2.7783
																	1.75916
																	-0.888905
																	2.71815
																	0.0493618
																	3.30108
																	2.20343
																	-1.2089
																	-0.268164
																	-0.545962
																	4.78188
																	4.56145
																	-2.65985
																	1.55507
																	3.91283
																	5.02907
																	1.93145
																	0.397739
																	3.00845
																	4.69188
																	0.223141
																	0.685028
																	-3.82938
																	3.79767
																	2.68719
																	1.08069
																	1.60928
																	1.85057
																	2.62221
																	3.8654
																	4.83655
																	2.71117
																	4.25228
																	7.53303
																	4.12695
																	2.20272
																	1.66395
																	0.590127
																	4.60507
																	0.745008
																	1.99626
																	2.50723
																	-0.349152
																	-0.0476641
																	1.35296
																	1.94003
																	2.38051
																	-0.349152
																	-0.0388485
																	0.784387
																	4.10986
																	1.37185
																	2.82123
																	-0.175707
																	3.0537
																	2.00523
																	2.94645
																	1.47018
																	-0.258971
																	1.19215
																	0.341832
																	2.64535
																	1.17625
																	-0.141427
																	0.480334
																	3.04646
																	1.19587
																	2.77522
																	5.83757
																	2.65417
																	4.44736
																	2.14879
																	-1.81782
																	0.925476
																	2.65991
																	1.23683
																	-0.842454
																	2.86433
																	0.818865
																	0.623157
																	-0.623339
																	1.6861
																	3.51889
																	2.82426
																	-2.85629
																	0.829071
																	-1.57285
																	1.46492
																	1.00051
																	2.14795
																	-0.313567
																	3.44401
																	1.86718
																	3.45145
																	2.9618
																	-1.79709
																	1.23073
																	-1.56155
																	0.350924
																	2.56191
																	-0.0653588
																	2.48045
																	2.82366
																	-1.56155
																	1.48711
																	3.76589
																	2.09289
																	-0.4402
																	6.77545
																	4.05558
																	2.89058
																	4.18477
																	1.2393
																	1.21867
																	3.07587
																	2.0579
																	3.42158
																	3.15764
																	-2.36651
																	-1.40527
																	1.81607
																	3.9005
																	4.08798
																	2.02997
																	1.18974
																	0.0966736
																	2.81819
																	5.22602
																	2.61228
																	3.25795
																	1.05944
																	2.8194
																	3.98119
																	1.08462
																	-0.38277
																	1.22708
																	4.51182
																	1.5176
																	3.86935
																	3.28171
																	4.42698
																	3.98119
																	0.449334
																	0.805647
																	1.29831
																	4.14761
																	0.56203
																	2.88162
																	2.66547
																	2.01503
																	1.99044
																	3.09764
																	0.997827
																	1.1449
																	7.77015
																	0.510997
																	1.24739
																	3.30751
																	4.08117
																	2.12153
																	1.41363
																	2.74545
																	0.800943
																	2.56064
																	3.61996
																	5.13941
																	2.93825
																	2.81998
																	0.148322
																	2.80178
																	-1.65519
																	2.57773
																	2.02495
																	3.51694
																	-0.180095

## Sheet: Figure 2
Panel A																Panel B				Panel C								Panel D
MA9-1	TFB-TBOA		UCPH			U937	TFB-TBOA				UCPH						TFB-TBOA	UCPH-101		MA9-1				U937				MA9-1	G1			S			G2/M
0	100	100	100	100		0	100	100	100	100	100	100	100	100		U937	164.5	13.23		vehicle	UCPH-101 (20µM)	TFB-TBOA (250µM)		vehicle	UCPH-101 (20µM)	TFB-TBOA (250µM)		vehicle	49.5	49.8	48.9	28.8	28.8	29.5	16.6	14.1	12.9
5	94.34	97.29	90.63	82.33		5	83.23	103.9	109	95.3	106.07	67.75	99	94.9		MV4-11	100.5	12.1		69.41	23.53	72.4		82.65	58.57	83.55		UCPH-101 (20μM)	36.1	36.5	37.3	32.2	36.5	36.8	21.8	18.5	18
10	90.08	92.43	68.52	60.17		10	86.53	101.36	98	90.4	70.58	61.87	82.1	76		MM6	149.8	7.07		72.94	31.79	73.84		92.97	74.71	95.03
20	97.29	94.85	16.75	12.52		20	83.98	99.27	92.6	92.2	17.9	54.84	34.1	29.2		MOLM14	84.3	10.49		75.9	35.46	77.37		93.59	80.59	95.08
40	86.01	65.78	1.04	3.3		40	83.73	102.89	89.6	93.6	9.63	37.67	16.9	16.6		NB4	73.2	8.075		62.8	37.1	71.8		85.8	84.1	91.8		U937	G1			S			G2/M
80	63.93	62.93	0.49	2.62		80	78.38	93.62	93.2	90.3	12.31	20.22	18	17.8		NOMO1	47.5	15.62		59.7	34.6	71.8		97.7	81.6	97.6		vehicle	41	41.3	40.6	36.6	34.1	37.2	21	23.2	20.6
160	23.69	24.45	0.96	2.85		160	52.49	60.74	61.9	72.9	15.51	12.61	19.9	19.2		OCI-AML3	397.8	12.76										UCPH-101 (20μM)	24.8	23.7	23.6	41.9	44.6	41.5	31.6	29.5	32.9
320	1.91	2.3	0.01	0.82		320	24.98	33.43	39.2	37.9	15.49	8.08	16.1	15.2		mouse MA9-1	119.4	12.39
																mouse MA9-2	101.6	14.81

## Sheet: Figure 3
Panel A & B																				Panel C & D																													Panel E
	MA9-1						MA9-2						U937								MA9-1									MA9-2									U937										MA9-1
Name	Vehicle	Vehicle	Vehicle	UCPH-101	UCPH-101	UCPH-101	Vehicle	Vehicle	Vehicle	UCPH-101	UCPH-101	UCPH-101	Vehicle	Vehicle	Vehicle	UCPH-101	UCPH-101	UCPH-101		Name	Vehicle	Vehicle	Vehicle	UCPH-101	UCPH-101	UCPH-101	UCPH-101+dm-Asp	UCPH-101+dm-Asp	UCPH-101+dm-Asp	Vehicle	Vehicle	Vehicle	UCPH-101	UCPH-101	UCPH-101	UCPH-101+dm-Asp	UCPH-101+dm-Asp	UCPH-101+dm-Asp	Vehicle	Vehicle	Vehicle	UCPH-101	UCPH-101	UCPH-101	UCPH-101+dm-Asp	UCPH-101+dm-Asp	UCPH-101+dm-Asp		vehicle
Aspartate	4.98686	5.5776	6.18498	3.78548	4.481	2.9964	7.41953	8.74436	10.7173	4.41817	4.34292	3.33275	7.93158	7.20567	6.29901	3.89773	3.08907	2.56212		Aspartate	3.92765	3.11496	2.59297	2.05287	2.20169	2.01712	2.85831	4.36057	2.46269	2.2782	3.13136	4.05157	2.20406	1.75355	1.96382	3.27491	3.55372	2.04354	2.58267	2.09381	2.82758	1.23478	0.671305	1.26566	2.45895	2.11536	2.78731		92.5
Glutamate	10.6404	5.2225	5.83625	5.3518	6.10509	4.4909	7.64177	5.87559	5.89508	5.21747	3.53201	3.18521	14.813	9.3301	6.4591	12.5793	8.26016	6.60473		Glutamate	3.36249	2.39482	2.02468	2.41655	1.74727	2.18014	2.30538	1.70264	1.95277	1.8348	2.04375	3.07979	2.31807	1.2557	1.42122	2.00638	1.28849	1.30387	3.51794	2.90647	4.80088	4.61678	0.598215	2.08483	4.06666	2.65321	1.20147		91.4
Glutamine	0.123428	0.036821	0.0245151	0.0371759	0.031209	0.0115784	0.1828	0.101909	0.0567561	0.05732	0.0357146	0.0217397	1.32444	0.529074	0.268938	2.83375	1.00163	0.492341		Glutamine	0.0240997	0.0144848	0.010147	0.0139899	0.0125465	0.00871308	0.0154127	0.0116354	0.00658274	0.0212231	0.0239198	0.0393749	0.0249015	0.0111133	0.00823527	0.0275886	0.018288	0.191481	0.0348928	0.020598	0.0690935	0.263097	0.0151415	0.229272	0.29359	0.172724	0.0127853		91
Glycine	0.778992	0.815834	0.913501	0.826794	1.0176	0.816126	0.66966	0.730013	0.898014	0.624098	0.540719	0.654484	0.863276	0.865296	0.838744	1.82884	1.65521	1.55976		Glycine	0.548339	0.484033	0.493842	0.459048	0.456613	0.47056	0.419016	0.533923	0.42224	0.320806	0.45685	0.412265	0.376319	0.308951	0.326529	0.379318	0.425579	1.2319	0.51162	0.525404	0.52794	1.22353	0.877165	1.27522	1.20394	1.24347	0.327159
Isoleucine	0.329615	0.355327	0.463237	1.0288	1.35138	1.03104	0.453714	0.43262	0.526768	1.02685	0.796021	1.2716	1.06693	1.23166	1.06593	5.48923	5.53168	5.19624		Isoleucine	0.244271	0.232514	0.249339	0.480067	0.443317	0.537295	0.752805	0.963571	0.835863	0.254748	0.268692	0.22133	0.519274	0.401134	0.431042	0.783843	0.886985	7.48119	0.472842	0.511107	0.528628	2.80163	2.64515	3.10053	7.43077	7.56907	0.626781
Leucine	0.349896	0.386019	0.486757	1.01575	1.33378	1.03903	0.478804	0.470846	0.544122	1.04205	0.845477	1.28234	1.00164	1.18827	1.02725	5.71309	5.19826	5.15384		Leucine	0.270604	0.273588	0.280724	0.608332	0.561068	0.663107	0.87286	1.05277	0.947027	0.291372	0.323417	0.262595	0.594258	0.469912	0.520116	0.882627	0.915257	7.38056	0.498275	0.522826	0.502513	2.9549	2.62068	3.10973	7.40114	7.61029	0.700255		MA9-2
Lysine	0.117966	0.131297	0.153239	0.190012	0.251491	0.16699	0.152724	0.141428	0.157064	0.189698	0.15036	0.193959	0.104074	0.127318	0.107563	0.357138	0.174104	0.185685		Lysine	0.0498176	0.043889	0.0474011	0.0937952	0.107446	0.121324	0.107057	0.104622	0.117257	0.0514971	0.0552903	0.0512523	0.0902034	0.0722904	0.101307	0.0946577	0.0832297	0.116827	0.0243495	0.0709803	0.0295168	0.100607	0.0577623	0.114873	0.133144	0.132895	0.0773272		vehicle
Methionine	0.0378952	0.0356493	0.037852	0.125902	0.137589	0.103414	0.0557857	0.0510551	0.0606215	0.102335	0.0984351	0.106511	0.148737	0.138505	0.118079	0.686004	0.590209	0.627646		Methionine	0.016592	0.0122317	0.02421	0.0539675	0.0540407	0.0527136	0.0764599	0.115462	0.0801413	0.0225584	0.0209871	0.0127368	0.0451788	0.0482705	0.0393459	0.0828921	0.0950824	1.10475	0.0356152	0.0384904	0.0514482	0.404112	0.279967	0.399643	1.05652	1.01534	0.0880856		78.1
Phenylalanine	0.0641258	0.063977	0.0884159	0.154111	0.188373	0.197566	0.0845028	0.0668435	0.0779675	0.179337	0.129854	0.174176	0.159592	0.161924	0.147476	0.911021	0.79172	0.828682		Phenylalanine	0.0354644	0.0433063	0.0482515	0.109263	0.0781042	0.103191	0.138351	0.16514	0.150325	0.0466223	0.0467738	0.0519555	0.0993888	0.0793424	0.0949653	0.147873	0.14626	1.20382	0.0663582	0.0948656	0.0699291	0.361207	0.376264	0.475185	1.29047	1.00728	0.113198		76.9
Serine	0.116083	0.146842	0.147177	0.0851193	0.121109	0.0942808	0.18068	0.191848	0.220827	0.111924	0.0815405	0.109025	0.188652	0.186873	0.170023	0.525373	0.370455	0.398626		Serine	0.0686575	0.0757625	0.0673166	0.0532619	0.0572786	0.051365	0.0513506	0.0602708	0.0463728	0.0530766	0.0770713	0.0942934	0.0535402	0.037166	0.0747111	0.0481905	0.0691938	0.211496	0.0852671	0.0844992	0.0850074	0.20646	0.0808376	0.200819	0.244165	0.227809	0.0484203		79.4
Threonine	0.193035	0.224626	0.25348	0.220128	0.300138	0.234355	0.252934	0.279091	0.31545	0.224978	0.188533	0.240591	0.422676	0.430074	0.407849	1.00478	0.891111	0.837516		Threonine	0.0995465	0.103569	0.10204	0.110164	0.106222	0.11479	0.118029	0.137302	0.114323	0.0812379	0.111583	0.114064	0.104111	0.0832357	0.115139	0.113133	0.128674	0.551904	0.210999	0.247398	0.208858	0.511144	0.391053	0.536673	0.585412	0.584336	0.100351
Tyrosine	0.71678	0.884887	0.793669	0.0539465	0.0878198	0.0711102	0.84103	0.867846	0.043795	0.051778	0.0472711	0.0631011	0.603681	0.648341	0.0439764	0.329127	0.267668	0.274942		Tyrosine	0.533035	0.630567	0.654612	0.594549	0.0386279	0.0342612	0.0421205	0.0572784	0.0520549	0.5804	0.665814	0.566202	0.0333619	0.659872	0.0462112	0.0493798	0.0500736	0.448343	0.435553	0.0554548	0.0279122	0.161022	0.100982	0.170322	0.445405	0.425604	0.0389906
Valine	0.123343	0.10894	0.127307	0.163895	0.193434	0.188007	0.126976	0.117227	0.120589	0.1733	0.138696	0.196643	0.15866	0.166435	0.168382	0.491916	0.421804	0.43807		Valine	0.0584918	0.0605231	0.0611024	0.100466	0.0955121	0.107307	0.108287	0.131011	0.121274	0.0617528	0.0626822	0.0623073	0.100826	0.0827699	0.106876	0.112873	0.123115	0.572287	0.0746287	0.0792139	0.0685238	0.257975	0.209241	0.273428	0.578447	0.58109	0.0997498		U937
Citrate	0.0147578	0.016531	0.0199499	0.0154675	0.0181633	0.0157805	0.0129602	0.0136509	0.0175449	0.00894325	0.00836171	0.00962326	0.0295993	0.0260325	0.0299589	0.0242163	0.0242048	0.0231483		Citrate	0.311399	0.297787	0.327188	0.285551	0.206766	0.331991	0.27417	0.316373	0.237482	0.26659	0.32175	0.352762	0.278617	0.198241	0.218181	0.259639	0.309571	0.154639	0.239108	0.286546	0.254052	0.107233	0.073752	0.119996	0.124587	0.109179	0.208092		vehicle
Isocitrate	0.114502	0.134355	0.152091	0.109089	0.122729	0.129821	0.164991	0.158581	0.216708	0.09658	0.0620447	0.105739	0.04235	0.0524818	0.0553501	0.047772	0.0506111	0.0331199		Isocitrate	0.00614018	0.0053624	0.00589792	0.00495987	0.00328969	0.00568028	0.00421606	0.00381327	0.00525465	0.00526703	0.00520027	0.00615385	0.00496102	0.00293823	0.00558803	0.0044513	0.00479566	0.00204662	0.00403913	0.00643769	0.00464889	0.00134307	0.00757073	0.00197138	0.00227741	0.00283388	0.00289379		83.5
aKG	0.0226539	0.0246803	0.0349555	0.018317	0.0283892	0.0237111	0.0307428	0.0270913	0.026464	0.0227281	0.00998247	0.0206562	0.00663478	0.00952423	0.0113031	0.00687949	0.0100539	0.00631019		aKG	0.0188098	0.0148382	0.0145374	0.0109631	0.0123988	0.012527	0.00833251	0.0135652	0.0111674	0.00903322	0.0127467	0.0100693	0.00612318	0.00685051	0.00614906	0.0056559	0.0060596	0.0173718	0.0201595	0.0233144	0.0201967	0.0124091	0.00767157	0.0140366	0.0147391	0.014369	0.00522894		81.3
Succinate	0.137817	0.0747873	0.0918509	0.0803678	0.100948	0.078169	0.0873836	0.093556	0.200563	0.0824961	0.0680209	0.158663	0.0444372	0.0403888	0.0429487	0.0437251	0.0356922	0.0371756		Succinate	0.0724806	0.073587	0.0820031	0.0488716	0.0516176	0.057023	0.0550031	0.0589993	0.0523997	0.0547454	0.0687967	0.0633395	0.0536932	0.0482398	0.0427185	0.0499802	0.0488695	0.0344512	0.0336814	0.048783	0.0438084	0.031847	0.0338846	0.0353468	0.0332082	0.0370161	0.0339784		79.7
Fumarate	0.563562	0.546092	0.730761	0.484674	0.634779	0.520314	0.528732	0.557221	0.663851	0.361886	0.309972	0.487631	0.735896	0.815997	0.832516	0.494631	0.532449	0.510689		Fumarate	0.499797	0.406339	0.460687	0.267097	0.263553	0.335087	0.250074	0.291556	0.346149	0.495533	0.639038	0.394037	0.27028	0.230464	0.320505	0.292436	0.270229	0.35308	0.43247	0.457947	0.45474	0.226438	0.20493	0.242512	0.236399	0.353359	0.287428
Malate	0.612688	0.639506	0.712781	0.519274	0.626228	0.438769	0.531469	0.604836	0.715658	0.37444	0.317867	0.40359	0.852359	0.884908	0.70824	0.556747	0.487553	0.52772		Malate	0.397781	0.431857	0.411268	0.261226	0.291274	0.307496	0.216503	0.309397	0.222969	0.278446	0.364447	0.33948	0.219942	0.185235	0.162966	0.198127	0.210809	0.269047	0.247934	0.246994	0.342996	0.250426	0.171368	0.258756	0.25735	0.224068	0.162577
[truncated: 13 more columns]

## Sheet: Figure 4
Panel A								Panel B						Panel C				Panel D																		Panel E											Panel F
MA9-2	13C4-asp uptake			U937	13C4-asp uptake			MA9-2	13C4-asp uptake		U937	13C4-asp uptake		U937	13C4-asp uptake				Clone 1				Clone 2				Clone 3				Clone 4					MA9-1	1% O2			2% O2			21% O2				MA9-2	vehicle
	UCPH-101				UCPH-101				TFB-TBOA			TFB-TBOA			sgSLC1A3			sgCtrl	88.7	91.3	88.5	85.55	91.5	94.25	91.9	86.3	89.3	94.65	88.8	84	93.05	95.1	91.45	85.55		Days	0µM Asp	150µM Asp	1mM Asp	0µM Asp	150µM Asp	1mM Asp	0µM Asp	150µM Asp	1mM Asp		vehicle	65.2	52.5
Vehicle	10µM	20µM		Vehicle	10µM	20µM		Vehicle	250µM		Vehicle	250µM		sgCtrl	A	B		sgSLC1A3-A	91.9	92	91.3	85.45	88.6	88.8	86.35	78.6	93.85	93.45	89.1	84.8	83.65	85.45	87.65	76.05		2	1.83	1.58	2.3	2.78	2.69	3.1	3.29	3.49	3.72		TFB-TBOA (250µM)	64.2	60.9
13.9904	9.21734	11.1433		8.42853	13.6786	3.8023		10.0284	8.51718		10.3115	8.23467		14.1004	7.96949	12.4199		sgSLC1A3-B	91.45	89.45	90.85	83.5	91.65	91	87.15	78.35	93.8	95	89.9	84.6	93.5	95.3	91.9	86.65		5	4.03	4.53	4.8	6.3	6.34	6.39	7.39	7.09	7.46
17.1164	8.05251	16.7562		11.4523	14.9439	7.18584		10.8635	6.95665		9.60237	4.23554		7.5212	4.82602	5.25966																				9	7.03	6.84	7.08	8.86	9.12	9.36	9.82	9.51	10.44		U937	vehicle
15.6344	20.997	24.6112		9.64879	10.3916	18.1235		8.5335	3.70348		11.6981	6.653		10.2379	13.8384	7.2498																				12	10.47	10.13	10.17	13.83	13.77	12.26	15.31	15.2	16.23		vehicle	95	86.6
				18.9042	23.5147	15.5163		9.53715	6.93382					9.35594	3.09811	10.991																				15	13.34	12.72	13.1	17.49	17.8	16	19.66	19.45	20.09		TFB-TBOA (250µM)	95.8	75.1
MA9-2	total asp level			U937	total asp level			MA9-2	total asp level		U937	total asp level		U937	total asp level																					MA9-2	1% O2			2% O2			21% O2
	UCPH-101				UCPH-101				TFB-TBOA			TFB-TBOA			sgSLC1A3																					Days	0µM Asp	150µM Asp	1mM Asp	0µM Asp	150µM Asp	1mM Asp	0µM Asp	150µM Asp	1mM Asp
Vehicle	10µM	20µM		Vehicle	10µM	20µM		Vehicle	250µM		Vehicle	250µM		sgCtrl	A	B																				2	0.83	0.69	1.08	1.58	1.75	1.52	1.96	1.99	1.43
596018	337426	427329		447942	326711	364429		621161	449311		369112	355101		508093	348815	521281																				5	2.34	2.01	1.76	3.88	3.85	3.92	4.69	4.66	4.63
653085	523816	549988		561086	566090	215738		912160	858382		666124	471720		458310	468212	516399																				9	3.04	3.05	2.2	4.88	5.14	5.51	6.47	5.91	6.02
402789	456504	274808		490740	546287	263514		685081	321067		710408	580045		479141	404166	292511																				12	5.2	5.56	4.29	8.76	8.75	9.23	10.59	10.44	10.48
				480975	387464	241830		544680	420036					383330	459426	329811																				15	4.7	5.47	4.52	10.95	11.16	11.4	13.02	12.72	12.5
[truncated: 17 more columns]

## Sheet: Figure 5
Panel A								Panel B			Panel C												Panel D												Panel E			Panel F					Panel F
Bone marrow	TFB-TBOA			Peripheral blood	TFB-TBOA			vehicle	UCPH-101		Day	Vehicle					TFB-TBOA						Day	Vehicle					UCPH-101						vehicle	TFB-TBOA			Events					Events
vehicle	4 days	8 days		vehicle	4 days	8 days		0.830966	1.4692		7	1500000	3300000	525000	1290000	714000	705000	500000	534000	658000	622000		7	887000	620000	351000	1120000	923000	356000	1590000	1010000	361000	320000		57.6	37.3		Days elapsed	TFB-TBOA	iCT	TFB-TBOA + iCT		Days elapsed	UCPH-101	iCT	UCPH-101 + iCT
0.899252	1.21576	1.29285		1.29693	0.570884	0.879363		1.16903	1.37074		10	23500000	55400000	20000000	15200000	37400000	14500000	11500000	10300000	15600000	11500000		10	13000000	7720000	1960000	19500000	6290000	3800000	19300000	21500000	4560000	2280000		37.1	19.2		20	1				17		1
0.97153	1.48771	1.51135		1.41745	0.567705	0.603811					21	1520000000	7710000000	3040000000	1050000000	1920000000	2390000000	652000000	833000000	498000000	1400000000		21	892000000	188000000	122000000	2080000000	209000000	858000000	116000000	2180000000	84500000	163000000		55.7	2.54		20	1				19	1
1.06967	1.29638	1.21745		0.780695	0.839712	0.756356																													53.6	33.6		20	1				19	1
1.05955	1.55101	1.56621		0.504924	0.612749	0.611557																													52.4	46.3		20	1				19	1
																																						21	1		1		20	1
																																						28		1			28	1	1
																																						28		1			29		1
																																						29		1			32			1
																																						29		1			32			1
																																						30		1	1		33			1
																																						31			1		33			1
																																						31			1		33			1
																																						36			1		34		1
																																											38		1

## Sheet: Figure S1
Panel A										Panel B										Panel C																			Panel D
CEBPA	NPM1	inv(3)/t(3;3)	CBF-beta/MYH11	NOS	Minimal differ	MRC	RUNX1-RUNX1T1	MLLT3-MLL		CEBPA	NPM1	inv(3)/t(3;3)	CBF-beta/MYH11	NOS	Minimal differ	MRC	RUNX1-RUNX1T1	MLLT3-MLL		MDS	CML	AML complex	AML inv(16)	AML t(15;17)	AML t(8;21)	AML MLL	AML normal karyotype	CLL	ALL t(12;21)	ALL t(1;19)	ALL hyperdiploid	T-ALL	Pro-B-ALL t(11q23)/MLL	c-/Pre-B-ALL t(9;22)	c-/Pre-B-ALL no t(9;22)	B-ALL with t(8;14)	Healthy bone marrow		MDS	CML	AML complex	AML inv(16)	AML t(15;17)	AML t(8;21)	AML MLL	AML normal karyotype	CLL	ALL t(12;21)	ALL t(1;19)
-4.30187	-4.14816	-3.61352	-3.94342	-2.66475	-1.87408	-4.31905	-3.74855	-1.98736		-4.23786	-6.673	-4.53617	-7.31043	-4.35402	-4.00462	-4.8997	-9.38082	-3.07097		3.47926	4.05195	3.45815	3.41497	3.59084	3.37949	3.5995	3.59656	3.68323	3.47882	3.04452	3.66923	3.35908	3.39965	3.16447	3.27119	3.16931	3.77196		3.68309	3.66777	3.69045	3.8923	3.62891	3.79199	4.30907	3.12499	3.18243	3.3933	3.39022
-4.52616	-4.19232	-4.673	-5.93898	-2.8049	-5.71028	-1.93126	-3.78588	-3.30757		-1.4933	-4.12784	-2.9105	-6.96578	-3.77004	-3.08927	-7.09789	-5.97483	-6.74855		3.26947	3.43933	3.41016	3.37098	2.84281	3.20211	2.88332	3.37708	3.45189	3.37183	3.13102	3.12602	3.61037	3.17659	3.40901	3.70154	3.36656	3.67882		3.72384	4.4092	3.22207	3.03118	3.63431	3.44308	3.43939	4.15393	3.48937	3.86059	3.35129
-4.56661	-4.92139	-2.76024	-5.553	-4.01859	-3.37932	-5.18968	-4.59074	-4.54625		-4.91702	-4.63308	-5.77992	-6.39289	-5.10284	-7.17919	-8.07826	-1.70322	-4.29619		3.28	3.38631	3.70007	3.41153	3.61301	3.51214	3.42392	3.46713	2.92572	3.27761	3.41275	3.27183	3.06153	3.0607	3.21087	3.30266	3.14913	3.47322		3.22252	3.40211	3.78431	3.71559	4.17387	3.95074	4.28104	3.69843	3.80284	3.40159	3.34374
-1.43674	-2.39062	-4.18968	-4.78389	-3.30615	-3.56661	-4.63308	-5.62238	-1.6122		-6.76415	-3.47073	-1.64476	-5.29336	-4.95232	-2.00752	-7.40507	-5.97483	-2.9737		3.74823	3.28194	4.13958	3.25866	3.04886	3.74819	3.46935	3.7499	4.04912	2.77243	3.83923	3.18819	3.38017	3.41032	3.37107	3.38786	3.49023	3.63485		3.38722	3.45735	4.08203	4.13849	3.36379	3.71332	3.69409	3.90532	3.78961	3.50195	4.02877
-0.218766	-3.77596	-4.47714	-4.30757	-4.6878	-3.93457	-3.47875	-4.52284	-3.90833		-4.15329	-5.03505	-2.25154	-4.76024	-6.82828	-5.22162	-1.84944	-5.39897	-4.27649		3.40008	3.39027	3.37204	3.21146	3.08533	3.42913	3.65102	3.51373	3.29528	3.46486	3.37771	3.40821	3.29146	3.47053	2.77	3.35778	3.9369	3.44708		3.48228	3.95502	3.74142	3.39452	3.33698	3.63813	4.07011	3.6129	3.73479	3.53937	3.49621
-5.86986	-5.04931	-4.16618	-4.79987	-1.93181	-1.81655	-2.26604	-2.13037	-3.01042		-4.67669	-4.98393	-7.89539	-8.07826	-2.20889	-7.24332	-5.53282	-5.93016	-1.38873		3.10136	3.45791	3.40924	3.43936	3.20839	3.42069	3.05752	3.18793	3.527	3.0785	3.21631	3.40772	3.34361	3.19313	3.74929	3.74195	3.80066	3.51268		3.51052	3.93921	3.49946	3.44609	3.28117	3.35313	3.51778	3.90546	3.31702	3.52302	3.74622
-3.90401	-3.60121	-5.70275	-3.26951	-4.34227	-5.09296	-3.74275	-4.45166	-4.22702		-2.54372	-4.12281	-7.00231	0.183963	-4.45166	-5.46116	-5.51953	-6.38082	-7.38082		3.41155	3.45147	4.23339	3.41966	3.84182	4.00285	3.67857	3.41234	2.93545	2.98565	3.42648	3.03656	3.16953	3.18086	3.5387	3.36	3.3707	3.1879		3.89987	3.53265	4.26162	3.67023	3.06841	3.61107	4.04906	3.45758	3.84189	3.3847	3.8953
-0.790359	-3.33935	-3.71596	-5.98393	-3.52782	-2.17332	-2.87091	-4.46753	-4.23514		-7.42973	-3.93457	-4.8997	-3.54962	-7.86145	-4.0517	-8.15843	-7.76415	-2.27788		3.34524	3.41966	3.57669	3.16265	3.24357	3.55771	3.43515	3.90467	3.13905	3.09851	3.08909	3.50389	3.10905	3.50053	4.05413	3.44547	3.40888	3.28537		3.56265	3.85731	3.66681	3.93967	3.5986	3.88645	3.68683	4.5707	3.85606	3.3909	3.77702
-6.32193	-5.93898	-2.76121	-3.85517	-4.11029	-4.91267	-3.36736	-2.65109	-2.12343		-4.39289	-7.45482	-6.23243	-2.46355	-4.3452	-5.1078	-6.70275	-4.39593	-4.14816		3.48929	3.69543	3.22987	3.54003	2.88138	3.43424	3.36761	3.13656	3.38426	3.28597	3.38453	3.0591	3.12906	3.60993	3.49902	3.19405	3.26053	3.3263		3.44822	3.51495	3.61325	3.16726	3.60161	3.56715	3.58263	4.12059	3.6909	3.63783	3.57108
-3.64747	-3.61883	-6.02093	-3.52118	-2.94453	-4.35402	-4.29619	-3.68409	-5.84477		-5.46116	-4.81604	-6.50635	-2.83753	-4.05409	-7.673	-2.06733	-2.17397	-4.553		3.92406	3.07392	3.7423	3.35875	3.42498	3.43372	3.59938	4.05912	3.61463	2.82363	3.52558	3.00849	3.06379	3.49627	3.47214	3.04555	3.62779	3.44915		3.49241	3.47831	4.24019	3.15935	3.60019	3.69337	3.79512	4.51295	3.64684	3.33532	3.37715
-6.11779	-6.32193	-2.65018	-1.38571	-2.7819	-3.64205	-4.30187	-2.08927	-1.21056		-6.09789	-6.26534	-5.9568	-7.31043	-5.89539	-1.75487	-2.27439	-4.25981	-4.71407		3.55809	3.72886	3.7607	3.46455	2.89366	3.21601	3.51129	3.56714	3.39536	3.80815	3.2117	3.77774	3.74807	3.27142	3.73433	3.45637	3.36711	3.63546		3.56163	3.52915	3.80055	4.31797	3.5055	3.58811	3.12053	3.81934	3.88617	4.01771	3.39602
-4.58727	-5.37482	-5.63666	-3.9412	-3.95904	-5.48681	-2.98965	-4.85726	-4.27928		-5.6878	-5.89539	-6.74855	-6.01159	-4.87832	-2.52949	-2.99885	-1.72881	-8.00231		3.03419	3.38811	3.06428	3.12571	3.50865	3.59269	3.4918	3.4124	3.4452	3.97084	3.41739	3.46458	3.40105	3.11395	3.16944	3.39227	3.57441	3.38378		3.37077	4.00501	4.06307	3.30371	4.49139	4.08776	3.59612	4.58942	3.59194	3.64971	3.61223
-5.42353	-0.742265	-4.53617	-5.25981	-4.46435	-3.77596	-2.72738	-2.66841	-4.61529		-8.82828	-6.38082	-7.89539	-4.17919	-3.23923	-5.82828	-3.49167	-3.19363	-6.89539		2.6469	3.81275	3.72003	3.5313	3.3923	3.5135	3.91541	3.05944	3.47783	2.82319	3.76202	3.50255	3.35632	2.79946	3.14155	3.87618	3.04305	3.70468		3.25134	3.63568	3.67965	4.18268	3.3257	3.60518	3.94335	3.70954	3.47747	3.06864	4.75346
-4.59074	-2.48439	-6.28771	-3.48843	-4.97483	-2.36513	-4.92139	-3.78389	-3.32916		-1.86355	-3.65109	-3.51293	-2.23311	-4.81198	-2.47714	-6.00231	-3.37782	-4.89539		3.14435	3.37228	3.33103	3.10051	3.06165	3.02664	3.0792	3.33631	2.93453	3.18058	3.30682	3.09266	3.57679	4.04418	3.3995	3.15199		3.29484		3.43363	3.50654	3.61371	3.7061	3.58563	3.37011	4.49248	3.34099	3.35887	3.34363	3.44543
-1.78637	-5.25981	-5.46116	-0.923851	-2.53617	-4.64025	-1.42779	-2.61706	-3.69339		-5.17397	-3.86986	-6.05889	-6.70275	-5.98393	-1.76464	-6.98393	-1.49981	-3.4112		2.95841	3.60272	3.37868	3.60905	3.4943	3.18634	3.29073	2.96419	3.55472	3.1218	3.46216	3.3286	2.99929	2.95373	3.36897	3.5042		3.41347		3.84441	5.12338	3.85708	3.98263	3.56163	3.218	3.89986	3.80951	3.51508	3.5043	3.27064
-4.65472	-3.14178	-3.05289	-3.38987	-5.26534	-4.54625	-3.06613	-4.32482	-2.00289		-6.73312	-3.28349	-6.22162	-5.03978	-2.88897	-4.02562	-5.62238	-2.69619	-6.6295		2.88256	3.6812	3.43899	3.34282	3.3992	3.35424	3.38506	3.27428	2.87815	3.9277	3.34618	3.33378	3.41513	2.94552	2.84382	3.66396		3.53177		3.13891	4.18679	3.52721	4.2682	3.67651	3.26744	3.6182	4.33124	3.30102	3.69157	3.93327
-5.89539	-3.25017	-4.18705	-5.04454	-2.60034	-4.33643	-3.69526	-0.252913	-3.89111		-4.23243	-0.997694	-5.39897	-3.81807	-4.03505	-8.00231	-4.70651	-2.90942	-4.73312		3.2766	3.37118	3.15659	2.89895	2.85699	2.75303	3.51315	3.21462	4.21757	2.83883	3.25318	3.56664	3.68717	3.40469	3.25266	3.84051		3.3571		3.39474	3.74376	3.50934	3.39021	3.72318	3.14599	3.83947	3.46359	4.01783	3.88419	3.47205
-2.75049	-3.35255	-5.17919	-4.22162	-4.40507	-4.96578	-4.64747	-2.67392	-3.79586		-7.93016	-0.817308	-2.60384	-2.4933	-3.83444	-3.8365	-2.74371	-3.71786	-3.91702		3.26772	3.4258	3.9433	2.97434	3.30733	3.14702	2.99373	2.992	3.70563	3.33551	3.93406	3.40208	3.09178	3.28011	2.94634	3.17444		3.4032		3.39856	3.46701	4.07793	3.39835	3.33168	3.284	3.6243	3.6182	3.49308	3.39882	3.92686
-4.37183	-5.18442	-5.33352	-5.14305	-4.93016	-4.56661	-3.86145	-1.8049	-5.18442		-6.51953	-4.53617	-5.97483	-1.17919	-4.39897	-4.39897	-5.51293	-5.02093	0.23952		3.65579	3.42688	3.6883	3.34231	3.30036	3.18419	3.77403	3.30778	3.43783	3.32854	3.63097	3.11658	3.43443	3.85048	3.28336	3.12211		3.55574		3.63597	3.34678	3.81974	3.78667	3.97574	3.44194	4.42451	3.73852	3.37929	3.0002	3.70305
-3.71217	-5.05889	-2.90833	-3.63487	-3.93016	-2.57433	-5.54625	-2.47875	-4.57004		-4.05889	-5.99309	-5.70275	-7.50635	-2.12406	-1.50103	-5.63666	-1.89004	-3.68594		2.96495	3.06877	3.48412	3.24435	3.37126	3.38888	3.49148	3.63172	2.86458	3.70299	3.4862	3.67617	3.4048	4.02649	3.42258	3.10281		3.46176		4.21776	3.61249	4.16583	3.77208	3.29662	3.33804	4.60338	3.93572	3.79651	3.85132	3.34998
-5.38082	-2.95344	-3.29053	-5.02093	0.324926	-5.78787	-3.31761	-1.98279	-5.4112		-7.93016	-3.95904	-8.82828	-4.54962	-1.73985	-6.06854	-5.60823	-4.59423	-6.36885		3.97524	3.53961	3.12947	3.10821	2.961	3.3587	3.62416	3.6693	3.48028	3.68842	3.0358	3.4499	3.41744	3.5411	3.41817	3.55109		3.10919		3.53473	4.18333	3.3512	3.29178	3.52904	3.98347	3.70112	3.90736	4.16801	3.53949	3.99491
-5.74855	-2.62238	-6.15843	-3.10408	-1.39593	-4.42663	-4.00694	-3.89754	-4.11029		-4.71786	-3.10284	-0.510457	-6.48036	-0.68687	-0.975397	-2.21491	-7.09789	-4.29053		3.16984	3.364	3.42731	4.12512	4.0558	3.03606	3.44586	3.73512	3.61546	3.46383	3.80008	3.1415	3.22972	3.73709	3.11907	3.22478		3.47143		3.31866	3.99745	3.58896	4.06323	3.59162	3.44294	3.86901	4.42633	3.71585	3.34226	3.77678
-5.44222	-4.0517	-3.699	-0.354206	-4.12281		-4.35402	-5.08314	-5.02093		-5.09296	-2.92687	-5.65109	-5.76415	-2.92906		-5.58035	-2.80692	-5.74855		3.97423	3.44177	3.1507	3.50676	3.4462	3.32935	2.72473	3.45124	3.47495	3.42228	3.31983	3.19737	3.78793	3.47982	3.30307	3.51462		3.39998		3.63042	3.99118	3.6402	3.75515	3.76227	3.95679	3.70327	4.62936	3.44286	3.65202	3.49241
-4.18968	-2.94564	-4.25429	-3.65654	-5.19496		-4.84477	-3.47875	-4.97937		-3.21223	-2.53617	-7.61529	-5.32771	-5.48036		-3.79786	-4.95232	-5.56661		3.16506	3.8437	3.57065	3.75853	3.45373	3.44632	3.58725	2.77957	2.91173	3.1446	3.48271	3.3559	3.27732	2.96416	3.41605	3.24142		3.38678		3.35817	3.55361	4.01625	3.99065	3.62492	3.47326	3.46288	3.78079	3.25789	3.57214	4.31278
-3.0601	-1.27858	-2.44693	-4.93898	-4.33352		-2.35107	-2.98279	-2.15907		-5.31043	-5.12281	-6.673	-7.33352	-4.17137		-1.68873	-4.48358	-5.77201		3.14967	3.4435	3.36632	3.42534	3.36545	4.00882	3.24215	3.58525	2.9536	3.55532	3.00275	3.49017	3.29415	3.34293	3.49626	2.9101		3.31781		3.52897	3.20754	3.75343	3.83473	3.5582	4.3592	3.75739	3.92855	3.37142	3.80194	3.27115
-6.02093	-5.40507	-5.11779	-2.45482	-4.74468		-1.07127	-4.17137	-3.38836		-5.35698	-2.56747	-6.38082	-3.80591	-2.83444		-6.15843	-0.246053	-3.22162		3.45616	3.1232	3.37722	3.23687	3.02721	3.30456	3.95897	3.36715	3.4884	3.43566	3.2123	3.36318	3.15847	3.40625	3.28495	3.43961		3.8381		4.12037	3.51034	3.65434	3.72528	3.50228	3.16419	3.63246	4.13356	3.74379	3.4819	3.33912
-5.19496	-4.95232	-5.91267	-5.79586	-3.05409		-3.15586		-3.84892		-4.00694	-0.872499	-4.01859	-4.74082	-2.75049		-3.79186	-5.20556	-5.3629		3.7904	3.53848	3.26312	3.16027	2.90661	3.39236	3.57232	3.18429	3.29657	2.83729	3.3898	3.06813	2.95859	3.46027	2.9556	3.43224		3.20395		4.00969	3.91932	3.28568	3.67905	3.44533	3.36194	3.92081	3.58324	3.49474	3.4177	3.36981
	-4.55979	-4.12784	-3.73121	-4.98393		-2.67853		-5.23243		-2.87938	-4.14051	-2.96917	-6.03978	-8.64386		-5.74082	-4.35993	-3.14816		3.68523	3.36313	3.37132	3.39513	3.3708	3.42252	3.59994	3.42749	4.00491	3.41761	3.16838	3.50432	3.27164	3.15299	3.63588	2.9716		3.11658		3.14757	3.59221	3.40737	3.45721	3.49999	4.30063	3.56808	3.53615	3.33831	3.38892	3.22237
	-3.27649	-4.44536	-3.63487	-3.46913		-2.99194		-6.00231		-4.0613	-4.79586	-1.58857	-2.84166	-5.78787		-6.45482		-1.44851		3.61467	3.03917	3.6657		3.25611	3.47521	3.38801	3.22914	3.13498	3.44881	3.24232	3.4502	2.81873	3.1055	3.39002	3.05193		3.71623		3.36251	3.80078	3.65244		4.02037	3.87406	3.77422	3.69356	3.3328	3.4069	3.56561
	-5.23786	-4.87408	-5.91267	-2.16618		-6.05889		-5.54625		-4.57691	-4.17397	-4.31905	-5.30472	-7.64386		-6.26534		-6.64386		3.56047	3.19015	3.08351		3.36335	3.92335	3.81712	3.36321	3.95388	3.25974	3.2258	3.48571	3.5122	3.63788	3.37621	3.72127		3.08383		3.43977	3.64532	3.99111		3.58326	3.81824	3.64512	3.73233	3.33097	3.47961	3.17829
	-4.55979		-4.66566	-5.77992		-3.17397		-2.30829		-5.94786	-4.07826	-5.64386	-5.24332	-1.28736		-7.96578		-6.91267		3.41459	3.81691	2.883		3.03772	3.28932	3.09982	3.23289	3.14287	3.41058	3.48406	3.42949	3.63138	2.7829	3.4246	3.29285		3.41368		3.35502	3.96534	3.62417		3.57149	3.41745	3.97606	3.8127	3.7885	3.39365	3.28407
	-2.37482		-3.62238	-5.60823		1.83163		-3.70275		-1.14848	-1.29548	-5.62238	-4.59074	-5.2709		-4.17137		-4.35698		3.48403	3.55462	3.46445		3.39405	3.15587	3.4266	3.47003	3.43246	2.99915	2.74903	3.30569	3.05597	3.1065	3.37623	3.05781		3.74505		3.52753	3.42666	3.42635		4.26036	3.5126	4.62795	3.96855	3.57775	3.38149	3.66544
	-1.81299		-3.71976	-2.773		-3.46275		-6.05889		-4.15586	-2.71786	-1.25636	-5.29336	-4.94342		-6.3452		-1.01654		3.53294	3.78521	3.33395		4.01239	3.49153	3.19638	3.14148	3.04471	3.58546	3.11703	3.40194	3.01153	3.53752	3.42931	3.50582		3.30684		3.52003	3.54016	3.40808		4.03647	3.1597	3.51414	3.93513	3.65271	3.29168	3.32987
	-1.88098		-5.38685	-3.6295		-3.00462				-2.49899	-4.33352		-0.727618	-3.19628		-5.68038		-8.24332		3.78836	3.43646	4.43119		3.80526	4.14771	3.37414	3.72158	3.51326	3.31239	3.39067	3.36482	3.48568	3.49277	3.35389	3.65292		3.45095		3.35291	3.45384	4.64249		4.84603	4.35869	3.76898	3.55513	4.15725	3.79641	3.34296
	-2.62861		-3.27509	-2.28279		-1.65381				-2.37932	-6.57347		-3.3133	-1.57562		-1.37744		-5.57347		3.21967	3.53889	3.55014		4.47109	3.40978	3.14575	3.60541	3.37182	3.31167	3.22893	3.45368	3.35718	3.79681	2.82197	3.61051		3.40922		3.90697	3.64985	3.77613		4.91232	3.55966	3.35438	3.72309	3.60536	3.37485	3.27272
	-2.41658		-3.16618	-4.22432		-5.79586				-6.94786	-3.14944		-3.57347	-6.84477		-8.24332		-2.96578		3.44774	2.88871	3.58926		3.72423	3.13631	3.74378	3.62421	3.43618	2.74203	3.00847	3.09891	3.85831	3.3298	3.96108	3.40277		3.51843		3.19112	3.40741	3.58339		3.78916	3.7344	4.11301	3.63824	3.84447	3.36821	3.36657
	-4.59074		-2.9412	-5.53282		-3.67116				-6.12784	-2.38685		-3.09665	-4.82011		-3.71976				3.76516	3.92435	3.3638		2.76087	3.42269	2.90198	3.44299	3.20118	3.83748		3.1541	3.40377	3.40832	3.04118	4.31943		3.46756		4.04258	3.91647	3.90854		3.58362	3.94709	3.80497	3.42808	3.68328	4.24423
	-4.73312		-5.73312	-3.80188		-5.99309					-6.51953		-5.26534	-7.673		-2.13289				3.25311	3.82996	3.16418			2.80725	3.34733	3.61596	3.24163	3.21708		3.46007	3.26438	3.74896	4.02733	3.46333		3.36172		3.50819	3.60869	3.66901			3.47024	3.67867	3.88374	3.63173	3.36929
	-1.49127		-2.28419	-2.17202		-3.49005					-5.66566		-7.17919	-1.73312		-4.97937				3.4014	3.36865	3.54547			2.86662		3.40189	3.25936	3.68563		3.41356	3.27795	3.48043	3.83971	4.19831		3.52523		3.44293	4.70705	4.27851			3.87218		3.42282	3.2689	3.37493
	-4.51953		-1.77893	-3.00231		-3.64386					-1.51994		-3.93016	-2.01976		-7.07826				3.8812	3.50372	3.436			2.88677		3.51083	3.40665	3.1389		3.3158	3.3819	3.09721	3.51753	3.48022		3.40481		4.42017	4.03377	3.94873			3.49699		3.94116	3.68504	3.12588
	-2.4572		-4.25429	-3.22567		-3.56832					-3.64747		-6.13797	-3.46753		-5.56661				3.32557	3.96497	3.31062					3.48522	3.23877	3.30579			3.05369	3.43657	3.30843	3.45274		3.84296		3.34353	4.72477	3.21096					3.77028	3.88183	3.62176
	-4.30472		-4.88683	-5.40507		-5.30472					-1.94175		-1.42082	-3.59946		-5.52616				3.35969	3.43933	3.40216					3.69119	3.80763	2.82223			3.26537	3.58811	3.43734	3.19111		3.43178		3.41574	3.4516	4.17012					4.91217	3.97916	3.74513
	-5.38082		-3.26396	-5.12784		0.312549					-5.82828		-4.32482	-5.8039		-2.77201				3.60253	3.46632	3.38514					3.34659	3.04224	3.07079			3.29586	3.51852	3.20448	3.10448		4.00359		3.27221	2.89486	3.97945					3.36646	3.97812	3.41481
	-3.59248		-2.65018	-5.2109		-5.61529					-4.31617		-3.9885	-4.87832		-7.22162				2.97434	3.6133	3.51739					2.80698	5.59917	3.47392			3.26893	3.38141	3.50489	3.97342		3.66101		3.23064	4.36294	4.03461					3.56604	4.02503	3.33362
	-5.86145		-0.651768	-4.97937		-5.77992					-8.42973		-6.01159	-4.01392		-6.31043				3.64939	3.69811	3.39114					3.20012	3.9871	3.15749			3.42068	3.26884	3.38805	3.30777		3.45352		4.0197	4.32386	3.99712					3.53897	4.35133	3.58315
	-3.48843		-4.55979	-5.97483		-2.78787					-8.58727		-4.94786	-1.20091		-3.45482				3.22375	4.0264	3.67675					3.33872	3.05518	3.16754			3.88965	3.39885	3.17853	3.65201		3.38353		3.34815	3.66952	3.60542					3.5534	3.38528	3.90611
	-1.25739		-5.56661	-0.304362		1.04131					-3.68594		-2.44693	-6.74855		-5.05889				3.36607	3.4061	3.551					3.19447	3.46931	3.36347			2.80586	3.3666	3.39777	3.27867		3.74905		3.47307	3.82507	3.54402					3.45229	3.52381	3.31702
	-2.94675		-3.36736	-3.81401		-2.80692					-6.84477		-0.8044	-5.46753		-3.05649				3.45599	3.56813	3.89729					3.32777	3.35213	3.77229			3.44848	3.4175	4.00586	3.56578		4.00364		3.77867	4.28283	3.57589					3.59094	3.4571	3.69674
	-2.81502		-5.2709	-2.42895		0.715454					-7.38082		-2.64386	-2.62149		-1.86617				3.24041	3.18048						3.68825	3.36123	3.1531			3.3106	3.04112	3.31672	3.37814		3.13029		3.80726	3.65212						3.9148	3.46621	3.32791
	-2.95232		-5.50635	-3.43596		-5.61529					-4.33352		-3.54962	-1.72881		-2.96016				3.3074	3.57305						3.08569	3.36636	2.90302			3.20857	3.02691	3.72221	3.23782		3.41386		3.39325	3.81348						3.60997	3.54539	3.18563
	-5.32771		-4.40813	-5.86986		-3.75633					-3.89325		-2.43831	-5.51953		-7.24332				3.24416	3.61148						3.17452	3.28949	3.44905			3.08154	3.74552	3.13842	3.34945		3.02295		3.42906	3.41473						3.85674	3.68037	3.60479
	-6.26534		-1.70134	-3.48197		-3.29619					-4.48681		-2.84788	-4.52284		-6.79586				3.26649	3.37723						3.10018	2.66848	3.33592			3.42917	3.38612	3.05486	3.32995		3.51438		3.46691	3.40039						3.2791	3.75382	3.63059
	-4.58381		-4.02093	1.36519		-2.84477					-2.46913		-3.24879	-5.81198		-3.4933				3.40924	3.39142						3.22511	3.29776	3.23359			3.02053	3.451	3.56269	3.39455		3.10233		3.37653	3.52647						3.82073	3.49916	3.37709
	-4.40507		-4.99309	-5.96578		-3.49005					-1.19462		-1.77251	-3.49167		-3.94564				3.17865	3.29473						3.5197	3.05676	3.17314			3.00966	2.98713	3.67018	3.42869		3.49921		3.40914	3.59641						3.90759	4.01016	3.23149
	-3.0807		-4.39897	-5.04454		-0.723087					-1.00289		-5.20556	-5.65109		-3.30757				3.19572	4.07835						3.72629	3.35374	2.92466			3.42917	3.56329	3.41629	3.46371		3.06547		3.33824	4.58691						3.62502	3.80941	3.74107
	-3.47073		-3.48036	-6.50635		-3.71786					-3.62415		-7.24332	-7.15843		-7.53282				3.34371	3.78331						2.77084	3.21928	3.37649			3.2258	3.21089	3.31323	2.99496		3.88473		3.28754	3.54034						3.5765	3.52634	2.86706
	-4.83239		-4.24332	-4.98393		-3.9412					-0.93071		-7.07826	-5.11779		-2.71312				3.44895	3.43115						3.5124	3.40261	3.27728			3.32157	3.29352	3.9004	3.21057		3.56883		3.6157	3.67124						4.26318	3.95954	3.45822
	-4.8365		-4.06613	-2.55216		-5.23243					-3.57347		-6.46753	-4.14816		-2.90401				3.31752	3.35354						3.72522	3.71096	3.19827			3.38999	3.40892	2.97325	3.1136		2.82585		4.05751	3.67867						3.51305	3.83605	3.25624
	-5.73312		-3.11779	-3.12155		-3.14433					-3.38836		-2.72642	-1.88151		-5.553				3.39621	3.0705						3.41591	3.92237				3.26257	3.55499	3.37981	3.34966		3.47282		3.54187	3.61106						3.76057	3.54761
	-3.9771		-5.02093	-3.48197		1.1375					-4.37482		-4.52284	-0.656308		-3.82011				3.51651	3.5998						3.30912	3.13158				3.18078	3.21032	3.37977	3.39816		3.89249		3.39346	3.05717						3.6672	3.6577
	0.399663			-3.93677		-3.14816					-1.62727		-7.79586	-8.48036		-4.42973				4.12999	3.11277						3.71917	3.39409				3.62501	3.88597	3.30606	3.6579		3.66964		4.97597	3.87595						4.2918	3.51788
	-5.33935			-1.98736		-3.16877					-4.70275		-1.68919	-2.78289		-4.4933				3.45433	3.9284						3.42752	3.0449				3.79114	3.33768	3.25324	3.32466		3.86622		3.18694	4.01655						3.63815	3.52383
	-3.51293			0.138552		-3.86565					-5.38082		-3.02093	-1.59335		-4.6878				3.28105	3.41104						2.63506	3.43993				3.74556	3.58106	3.46369	2.92448		3.23458		3.37008	3.34965						3.22588	3.21621
	-4.6295			-4.82011		-5.52616					-5.99309		-5.8039	-6.06854		-4.17658				3.33607	3.51085						3.04198	3.19486				3.30325	3.08639	3.5275	3.85073		3.44276		3.87224	3.3779						3.34407	2.94007
	-4.47393			-4.79186		-4.86565					-0.706983		-4.47073	-5.82828		-2.77893				3.18743	3.51448						2.82916	3.14034				3.29009	3.94493	3.38266	3.48062		3.85451		3.25642	4.12491						3.86302	3.04169
	-3.20423			-1.25636		-3.9412					-5.35698		-4.84477	-7.86145		-2.8762				3.62446	3.47934						3.52435	3.56505				3.67294	2.92818	3.46645	3.2121		3.33088		3.38764	3.38826						3.88131	3.54591
	-1.36773			-5.04931		-4.13543					-3.39289		-8.53282	-5.22162		-2.38157				3.35785	3.52292						2.95985	3.36469				3.98136	3.03398	2.89762	4.16239		3.17002		3.80599	3.9375						3.83394	3.37499
	-3.89111			-4.01859		-2.38609					-5.49981		-6.91267	-3.8039		-3.66383				3.40391	3.90642						3.28323	3.15747				3.04518	3.37168	3.50228	2.90491		3.48414		3.62884	3.7511						3.67175	3.14199
	-2.69339			-3.66933		-4.77201					-2.36513		-3.79186	-6.32193		-6.26534				3.3243	3.79963						4.42017	3.23153				2.68307	3.48044	3.2005	3.6096		3.55048		3.34118	3.42892						4.05021	3.75248
	-2.5649			-1.55131		-4.50635					-4.03032		-3.58901	-4.31617		-3.29477				3.74737	4.27469						3.21606	3.61308				3.4413	3.27532	3.40992	3.41579		3.19368		3.51439	4.50744						3.71643	3.35804
	-3.57004			-2.36959		-5.79586					-7.50635		-6.00231	-7.48036		-5.42973				3.67525	3.45512						3.39323	3.44073				3.12928		3.11919	3.41598		3.37197		3.26798	4.36911						4.46834	3.57669
	-5.79586			0.1125		-5.31617					-4.38383		-5.44222	-6.45482		-4.97937				3.66441	4.19469						3.4571	3.17473				3.28117		3.57914	3.17328		3.42776		3.3674	4.51357						3.78055	3.61073
	-4.03978			-5.69526		-3.77398					-5.6878		-4.58727	-1.95848		-6.673				3.20409	3.02556						3.66362	3.08862				3.28382		3.46028	3.60426		3.84769		3.23698	3.40501						3.4882	3.42735
	-4.18442			-3.34081		-5.46753					-7.86145		-3.22297	-3.56661		-3.9885				4.5412	3.78255						3.45453	3.59471				3.18113		3.37334	3.53062				5.51615	4.29128						4.0437	4.23291
	-3.89111			-3.95456		-5.35107					-5.8365		-3.64566	-7.02093		-7.96578				3.38774	2.99422						3.03196	3.44571				3.56204		3.23058	2.85002				3.59546	3.90997						3.26155	3.5641
	-3.38534			-5.31043		-4.43284					-2.76024		-6.22162	-5.92139		-7.05889				3.4926	3.25042						3.68401	3.25802				3.43397		3.83475	3.40829				3.75968	3.47018						3.65385	3.56514
	-2.49167			-4.49981		-4.78389					-2.14816			-3.02327		-4.46435				3.34462							3.38426	3.59646				3.39746		3.52261	3.50489				3.74							3.58568	3.69289
	-5.49981			-4.53282		-6.09789					-0.142576			-5.55979		-8.38082				3.78838							3.47878	3.28554				3.09254		3.11164	3.67678				3.88939							3.72597	3.58533
	-4.10036			-3.55639		-3.191					-4.72547			-7.45482		-2.79887				3.10455							2.83994	3.4091				3.29092		3.26288	3.73415				3.61018							3.51255	3.33737
	-1.13131			-4.02327		-5.60121					-4.52949			-1.26465		-7.76415				3.63098							3.45539	3.53741				3.37758		2.90892	2.98486				3.54767							3.92117	3.18617
	-5.75633			-6.2109		-3.64386					-5.47393			-3.45799		-3.70651				3.00118							3.2803	3.3618				2.73588		3.43011	3.04006				3.31461							3.46282	3.48711
	3.17929			-3.39441		-4.58381					-5.4112			-7.00231		-1.53952				3.71545							3.44309	3.3257				3.25087		3.37833	3.42609				3.44493							3.74505	3.51988
	-4.90833			-3.25429		-4.47714					-7.45482			-7.31043		-1.82879				3.53666							3.28957	3.25836				3.39434		3.20537	3.20375				3.78061							3.3501	3.24281
	-4.37782			-1.76857		-5.18442					-5.25429			-6.31043		-1.20423				3.83765							3.56737	3.3174				3.29688		3.30167	3.48666				3.7431							3.78485	3.68195
	-3.46913			-3.02562		-5.90401					-3.89111			-4.64025		-6.98393				4.41586							3.41304	2.94655				3.44573		4.35084	3.36326				4.40246							3.57616	3.56567
	-4.39289			-1.61529		-4.89539					-6.38082			-3.05529		-3.43909				3.31044							3.56521	2.95162				3.30888		3.42341	2.96532				3.28796							3.9605	3.52686
	-4.03032			-3.67116		-3.96128					-7.89539			-5.14305		-2.04275				3.25658							3.42349	3.35578				3.29216		3.36321	3.47243				3.37528							3.31922	3.37086
	-3.54962			-5.1078		-2.54625					-5.49981			-1.84115		-5.02562				3.63177							4.01952	3.34639				3.6728		3.30588	3.36485				3.70415							4.42755	3.76136
	-4.44536			-2.92796		-5.68038					-4.673			-4.90401		-5.6295				3.99657							3.399	3.65635				3.5155		3.46972	3.40293				3.71498							3.88117	3.68299
	-4.53282			-4.90401		-4.47714					-5.72547			-3.57175		-8.33352				3.44139							2.97459	4.40941				3.74661		3.68367	3.58795				3.60622							3.74999	4.32723
	-2.66933			-0.518701		-4.51622					-6.55979			-3.73121		-2.64747				3.45481							3.21433	3.40187				3.49734		3.52198	3.37469				3.60836							3.36845	3.10284
	-5.8365			-3.84477		-4.82011					-7.55979			-6.60121		-4.8365				3.9329							2.99133	3.41585				3.68904		3.58292	2.83454				3.99638							3.59926	3.82546
	-1.03239			-2.12218		-3.9703					-6.70275			-1.54835		-4.82828				3.19403							3.78461	3.57543				3.3817		3.64069	3.38273				3.59324							4.54737	3.45916
	-3.50964			-5.93898		-2.07948					-4.53617			-1.49777		-4.2849				3.39015							3.35088	3.66639				3.37361		3.58941	3.5934				4.00251							4.2417	4.16039
	-1.55554			-3.25429		-3.98165					-2.35034			-7.58727		-4.54962				3.43153							3.42095	3.51652				3.05373		3.10051	2.73864				3.39918							3.87551	3.76712
	-4.96128			-5.18968		-5.61529					-4.38987			-7.55979		-3.95232				3.20177							3.01293	3.54406				3.14402		3.42469	3.38454				3.36526							3.86659	4.05483
	-3.00926			-3.40202		-5.29336					-2.83856			-8.20025		-7.31043				3.96594							3.42053	3.62251				2.87762		3.43018	3.40352				4.25294							3.96619	3.6289
	-0.647016			-4.1818		-3.29619					-6.44222			-3.64386		-6.29903				3.46432							3.50776	3.40999				3.43123		3.96252	3.46621				3.70228							3.65576	3.75721
	-1.56022			-3.86775		-0.548987					-3.95904			-2.27649		-4.12281				3.37523							3.52939	3.68679				3.05623		3.35454	3.44257				3.62229							3.44507	3.62893
	-5.48681			-5.29903		-3.21223					-3.38233			-8.20025		-4.90401				3.63935							3.24361	3.61791				3.66122		3.20083	3.38967				3.66224							3.54168	3.69524
	-5.37482			-2.38911		-4.52284					-4.45166			-6.15843		-2.78091				3.41121							3.35462	3.43779				3.45977		3.38264	3.38736				3.46691							3.85965	3.84552
	-3.8039			-5.91267		-3.64205					-5.08314			-5.82828		-1.65654				3.4924							3.97862	3.74144				3.59352		3.47784	3.2606				3.6759							5.06275	3.56032
	-2.5649			-4.24332		-5.93898					-6.6878			-8.00231		-2.53282				3.3978							3.16557	3.26931				2.5206		3.26031	3.70609				4.01364							3.81744	3.35434
	-5.69526			-3.27788		-5.44222					-2.38911			-8.03978		-5.07339				3.96305							3.56301	3.36965				3.03021		3.39196	3.22912				3.84533							3.46046	3.30993
	-5.77201			-5.48681		-2.26257					-2.40813			-3.15072		-4.61883				4.59565							3.48709	3.88167				3.59356		3.38547	3.28552				3.92706							3.76652	4.45365
	-2.70557			-2.37034		-4.39897					-4.1818			-7.13797		-6.11779				2.97005							3.89746	3.4894				3.27684		3.36754	3.356				3.40729							4.17497	4.03485
	-1.57691			-2.14688							-3.32916			-6.27649		-5.60823				3.37587							3.37486	3.51059				3.27679		3.41211	3.16706				3.39658							3.88202	4.27071
	-2.15586			-4.22972							-5.81198			-7.73312		-7.05889				3.29601							3.05514	3.3676				3.08224		3.88215	3.47007				3.67865							3.67154	3.70573
	-6.36885			-4.04931							-5.65109			-3.9885		-3.60647				3.01605							3.49379	3.12641				3.50005		3.57763	3.44675				3.26944							3.61572	3.48824
	-5.30472			-2.79686							-3.87832			-4.65836		-4.87832				3.48041							3.3146	3.42817				3.24262		4.19251	3.14405				3.46587							3.31176	3.88889
	-4.59074			-4.85726							-6.64386			-4.35993		-4.0905				3.02888							3.37601	3.10855				3.35775		3.33334	3.13902				3.55446							3.60489	3.6983
	-2.87938			-5.51293							-5.18968			-6.09789		-5.03505				3.32703							3.67916	3.0644				3.09655		3.08808	3.36391				3.70714							3.94007	3.92946
	-2.50226			-2.13733							-3.26951			-3.86775		-6.03978				2.83648							3.34239	3.29197				3.761		3.47713	3.35973				3.3812							3.65244	3.56565
	-3.92577			-2.8396							-2.1565			-7.58727		-1.8667				3.21442							3.13829	3.05169				3.26245		3.46019	3.20154				3.35362							4.13697	3.46568
	-3.15072			-0.822656							-7.86145			-7.20025		-1.46196				3.29499							3.95856	4.31257				3.22291		3.38023	3.55772				3.62602							3.9427	4.10993
	-1.42043			-1.92413							-6.44222			-3.44693		-4.72547				3.95469							3.44275	3.43661				3.39016		3.6982	3.19811				4.16434							3.92939	3.51636
	-4.96578			-5.62238							-6.07826			-7.03978		-3.86986				2.98841							3.28079	3.27088				3.33858		3.41608	4.00215				3.40851							3.9249	3.63032
	-1.99769			-4.44222							-2.72356			-3.67669		-4.43596				3.35475							3.37187	3.14907				3.36395		3.27723	3.44589				3.84057							3.85583	3.38868
	-5.31043			-3.92139							-4.16101			-3.44851		-5.60121				3.43217							3.3604	3.67656				3.28077		2.95799	3.28035				3.51361							3.66609	3.8902
	-2.27509			-4.51953							-6.84477			-5.8365		-6.81198				3.14732							3.13247	3.42294				4.15417		3.42771	3.80824				4.11804							3.79666	3.59055
	-2.50553			-5.673							-3.30472			0.183455		-2.87832				3.38703							3.45016	2.9992				3.46246		3.5352	3.47129				3.68335							3.34539	3.85733
	-5.02562			-5.75633							-6.54625			-7.09789		-1.96691				3.45527							3.46974	3.07036				3.66376		3.21952	3.48865				4.94688							3.69813	3.3215
	-4.62593			-5.51293							-4.71028			-5.22702		-5.46753				3.45311							3.80327	3.5207				4.00801			3.26811				3.69935							3.37193	4.01634
	-2.31761			-4.3629							-2.45245			-3.87197		-2.51953				3.35159							3.0146	3.39675				3.36866			3.10009				3.88166							3.38751	3.76524
	-4.05409			-6.23243							-4.49981			-4.29619		-5.70275				3.13148							3.61031	3.34873				2.93966			3.42531				3.55349							4.90244	3.69264
	-5.673			-5.38685							-2.34227			-3.31043		-3.62415				3.19931							3.01531	3.85851				3.63053			3.33478				3.34986							3.9041	3.52542
	-5.51953			-3.97937							-1.0517			-6.77992		-4.48036				3.45931							3.93223	3.36259				3.18381			3.25777				3.7174							3.75236	3.80186
	-5.66566			-4.99769							-4.09789			-4.90401		-1.7413				3.54764							3.01704	3.13913				3.45038			3.58269				3.76954							3.91522	3.68086
	-5.69526			-2.8847							-5.00694			-5.48036		-5.48681				3.3824							3.88458	3.06139				3.49908			3.42785				3.39914							4.00831	3.92927
	-3.74468			-5.65109							-8.70275			-1.94009		-6.38082				3.64791							3.64817	3.60424				3.83384			3.43613				4.34271							3.63636	3.98835
	-5.48036			-2.68501							-3.86355			-3.48036		-4.78389				3.32761							3.67186	3.20448				3.14538			3.5127				3.38615							3.66904	3.45543
	-3.59423			-3.33352							-2.82215			-4.06613		-4.46116				3.54733							3.39872	3.46556				3.6014			3.95791				3.36448							4.15405	3.38773
	-3.39897										-4.63308			-2.9412		-5.2709				3.4297							3.92814	3.44409				3.29668			2.78267				3.69386							3.78272	3.84491
	-1.851										-2.51375			-4.89539		-3.09665				3.37021							3.54488	3.43876				3.34712			3.50136				3.43716							3.85213	3.45273
	-4.94342										-7.79586			-7.24332		-4.30472				3.36683							3.01078	3.44509				3.03916			3.45806				3.65046							3.50208	3.57367
	-1.95456										-3.0386			-0.990796		-1.99194				3.65911							3.32043	3.52478				3.26126			3.47775				3.56632							3.28623	3.37586
	-1.55937										-4.91702			-3.97483		-1.61573				3.22352							3.40362	3.4204				3.41848			2.94688				3.33452							4.15835	3.97678
	-5.61529										-4.89111			-5.76415						3.83747							3.50973	3.74339				3.27453			3.77163				3.84266							3.83748	3.38003
											-1.71881			-5.57347						3.66543							3.42714	3.57168				3.43044			3.14966				4.15268							3.3848	3.71843
											-6.38082			-4.30472						3.73686							3.30522	3.48097				3.52661			3.34858				4.24749							3.27075	4.04705
											-5.12281			-1.87303						3.79007							3.41979	4.17769				3.07014			3.52097				3.59733							3.92303	3.97149
											-3.03032			-8.11779						4.21615							3.37672	3.74034				3.31992			3.27665				4.57522							3.96467	3.60238
											-0.818325			-3.68966						3.35174							3.21162	3.63774				3.25619			3.45901				3.48831							3.61346	3.33056
											-2.47073			-2.44066						3.90506							3.43536	3.56165				2.896			3.45406				3.83025							3.64009	3.91444
											-7.03978			-3.80793						3.2444							3.37023	3.58377				3.14632			3.48336				3.05824							3.81814	3.59517
											-6.25429			-1.85308						3.42129							3.76508	3.40616				3.2645			3.98541				4.01225							3.37665	3.57084
											-4.1818			-7.03978						3.3931							3.38516	3.65634				2.71005			2.93231				3.22778							3.74796	3.46176
											-4.58035			-4.79586						3.16516							3.54233	3.35228				3.32776			3.80689				3.47506							3.54019	3.52283
											-2.61883			-1.38571						3.11161							3.36379	4.58847				3.50713			3.01065				3.4613							3.71393	4.46345
											-5.02562			-3.80188						3.16856							3.37543	3.27799				3.4125			4.11719				3.65415							3.94098	3.85502
											-8.11779			-8.33352						3.41004							3.20671	3.37171				3.1184			3.71723				3.45173							3.52841	3.22456
											-5.90401			-2.78787						2.93847							3.34523	3.39257				3.21924			3.52052				3.46145							4.06601	3.54178
											-3.28912			-4.37782						4.19729							3.43641	3.24897				3.4094			3.38013				3.88082							3.08692	4.0577
											-4.37482			-2.45958						3.51445							2.80803	3.33021				3.38055			2.94711				4.21656							3.40681	3.38204
											-3.50471			-6.44222						3.44645							3.19873	3.66635				2.98611			3.08537				3.76178							3.72851	3.49511
											-2.44615			-4.45482						3.84039							3.9662	3.08497				2.83854			3.24345				3.96841							3.48936	3.54866
											-3.97483			-4.4933						3.56814							3.4601	3.60131				3.03397			3.57105				3.38743							3.39856	3.69625
											-4.13797			-8.28771						3.54626							3.13181	3.24316				3.28454			3.8061				3.3731							3.32485	3.84477
											-8.15843			-6.40507						3.95285							3.65316	3.37464				3.02555			4.24236				3.79481							3.7887	3.61869
											-5.38685			-5.44851						3.71179							3.41023	3.00971				3.86312			3.64098				3.93987							3.71417	3.78852
											-3.23107			-4.42353						2.90992							3.39089	3.12884				3.07596			3.58676				3.38841							3.48787	3.56959
											-8.20025			-6.74855						3.43015							3.40459	3.56242				3.04499			3.65952				3.79657							4.476	3.34168
											-7.22162			-6.32193						3.39389							3.57351	3.16145				3.64565			3.34623				3.72553							3.50987	3.26522
											-3.94342			-5.08314						3.28109							3.38522	3.44442				2.94281			2.96448				3.20818							3.83928	3.33729
											-5.68038			-4.77992						3.37581							2.9356	3.41946				3.4042			3.41441				3.64475							3.41357	3.77166
											-8.42973			-1.33025						3.31295							2.90203	3.38097				3.5994			3.80304				3.45458							3.8876	3.58271
											-3.11154									3.57724							2.77593	3.47894				3.05847			3.28152				2.88592							3.29787	3.49758
											-7.82828									3.85868							3.53156	3.40185				3.47692			3.15748				4.49381							3.95395	3.66276
											-2.46435									3.39731							3.08996	3.38628				3.44499			3.44546				3.66652							3.76486	3.39725
											-5.87832									3.64744							2.91767	3.3415				3.68712			3.31257				3.60769							3.93536	4.08127
											-3.01508									3.27719							3.30297	3.64432				3.39012			3.22972				3.17977							3.72236	3.66914
											-6.40507									3.30413							3.82389	3.17492				3.19832			3.42159				3.56251							3.75682	3.54916
											-5.13797									3.42332							3.82338	3.20215				3.10058			3.89068				3.1194							3.56544	3.41654
																				3.19315							3.67241	3.25168				3.44152			3.21567				3.38854							3.87799	3.46286
																				2.82087							3.44113	3.57378							3.24697				3.58887							3.60008	3.48385
																				3.3493							3.12645	3.56499							3.135				3.49273							3.65196	3.67984
																				3.01012							2.97086	3.46505							3.50939				3.65665							4.32088	3.67591
																				3.36971							3.75748	3.66127							3.37542				3.38388							3.93726	3.55959
																				3.37976							3.60417	3.58321							3.32682				3.57409							3.42196	3.45089
																				3.4246							3.14331	3.52885							3.47334				3.79326							3.60336	3.75762
																				3.82345							3.95092	3.25194							3.5755				3.36885							3.71701	3.02621
																				3.25312							2.92234	4.04929							2.84554				3.7287							3.54014	4.06456
																				3.19815							3.63445	4.41881							2.89004				3.09572							3.60728	4.04843
																				3.74417							2.83678	3.17286							3.41627				3.47985							3.77044	3.63134
																				3.55351							3.87721	3.12225							3.42192				3.92161							3.93286	3.56224
																				3.37774							3.42885	3.376							3.42044				3.95919							3.44667	3.50994
																				3.58351							3.46439	3.30864							3.12297				3.57146							3.45063	3.44625
																				3.87889							3.43564	3.49111							3.08725				3.72456							3.87135	3.47327
																				4.461							3.16708	3.36413							3.28043				4.74154							3.35823	3.833
																				3.29972							3.34091	3.64331							3.27553				3.52284							3.3881	3.65853
																				3.56471							3.26464	3.36355							3.40161				3.79185							3.31752	3.76789
																				3.42315							3.39344	3.27313							3.1739				3.73641							3.26299	3.65813
																				3.657							3.46037	3.42901							3.72428				3.3611							3.33132	3.36024
																				3.54812							3.21086	3.09877							3.03274				3.60395							3.62166	3.63611
																				2.99124							2.90215	3.44813							2.806				3.6543							3.37839	4.04778
																				2.97654							3.72681	4.31499							3.33381				3.36141							3.54287	4.17571
																				3.58282							3.53679	3.42596							3.13068				3.46017							3.60652	3.83625
																				3.34907							3.64866	3.02423							3.06959				3.68064							3.72247	3.49629
																				3.62976							3.31923	3.50291							3.37909				3.88296							3.39147	3.80648
																				2.93809							3.44658	3.44974							3.83631				3.42673							4.19169	3.31203
																				3.80932							3.03333	3.38559							3.41818				3.15521							3.31937	3.67094
																				3.37797							3.31785	3.46044							3.4777				3.15814							3.50012	3.42846
																				3.35203							4.03327	3.36153							3.21875				3.42087							4.88908	3.72578
																				4.11392							3.20954	4.00224							3.38455				4.28857							3.38371	3.59968
																				3.1847							3.68337	3.5556							3.39192				3.52578							3.87485	3.67729
																				3.6845							3.11674	3.58789							3.02902				3.55694							3.60144	3.56136
																											3.3914	3.67369							2.62714											3.67064	3.51955
																											3.22667	2.97912							3.48394											3.67536	3.47256
																											3.10566	3.53862							3.37054											3.33706	3.42695
																											3.28107	3.82615							3.41751											3.94378	4.58415
																											3.43464	3.06327							3.51063											4.15319	3.58761
																											3.57523	3.32143							3.44951											4.54189	3.68846
																											3.30261	3.25265							3.39458											3.47279	4.18935
																											3.57416	3.41709							3.10491											3.98325	3.578
																											3.83389	3.0302							3.20101											3.7933	3.62204
																											3.59595	3.51164							2.99272											3.58361	3.80607
																											3.45192	3.21602							3.01978											3.89212	3.84358
																											3.62914	3.07003							3.53761											3.59902	4.37036
																											2.5316	3.39554							3.36712											3.91856	3.57056
																											3.41641	4.04303							3.63324											3.69729	3.82306
																											3.27567	3.55495							3.45659											3.5997	3.72138
																											3.06359	3.48719							3.55607											4.07946	3.90999
																											3.36795	3.3128							3.47563											3.91653	3.69628
																											3.48777	3.98545							3.07684											3.40658	4.08802
																											3.14503	3.66972							3.62686											3.37922	3.68045
																											3.20435	3.56921							3.7796											3.56008	3.658
																											2.9338	3.27241							3.31358											3.68743	3.66431
																											3.39788	3.41734							3.82845											3.67624	3.6369
																											3.14931	3.41898							3.28592											3.37212	3.66655
																											3.54303	3.73377							3.34524											3.69149	3.79006
																											4.20241	3.04638							3.55995											4.49534	3.56762
																											3.45629	3.4368							3.37154											3.72171	3.43565
																											3.46308	3.60568							2.71099											3.82247	3.83597
																											3.50032	3.38852							3.41887											3.57566	3.9655
																											3.30935	3.38334							3.09524											3.75982	3.42748
																											3.43018	3.41823							4.15901											3.94966	3.71314
																											3.03095	3.20728							3.79585											3.60937	3.53342
																											2.88856	3.49335																		4.01279	3.85774
																											3.40671	3.00002																		3.3697	3.7531
																											3.60017	3.77841																		3.81977	3.39131
																											3.89514	3.43269																		4.51892	3.66209
																											3.48107	3.41472																		3.59538	3.65567
																											3.35168	4.0378																		3.90477	3.97062
																											3.45948	3.11239																		3.96117	3.54568
																											2.66317	3.4127																		3.31995	3.69862
																											3.40363	3.30849																		3.62481	3.49088
																											3.40756	3.33342																		3.37336	3.70033
																											3.4767	3.39721																		3.30059	3.39465
																											2.92376	3.42015																		3.43789	3.67386
																											3.53885	3.28315																		4.01088	3.22625
																											3.44211	3.34494																		3.48006	3.52325
																											3.18693	3.21888																		4.37371	3.45877
																											2.84877	3.15881																		3.31445	3.67891
																											3.55963	3.60017																		3.52316	3.38475
																											3.98805	3.62456																		4.32904	4.11435
																											3.12766	3.48978																		3.67717	3.76412
																											3.64389	3.15031																		3.92092	3.77707
																											3.03889	3.63922																		3.75458	3.88557
																											3.56082	3.34214																		3.80423	4.37342
																											3.50838	3.34399																		3.45082	3.52915
																											3.16142	3.21178																		3.38733	3.49269
																											2.68575	3.55355																		3.75345	3.3606
																											3.42791	3.45309																		3.36065	3.94817
																											3.52101	3.7694																		3.63882	3.89716
																											3.7729	3.25494																		3.76028	3.29999
																											3.3885	3.08055																		3.71519	3.61865
																											3.55204	3.54577																		3.39305	3.51704
																											3.52875	3.54595																		3.46591	3.70089
																											3.04804	3.28641																		3.65573	3.4794
																											3.82053	3.20984																		3.71819	3.5406
																											3.07294	3.35569																		3.3962	3.49933
																											3.25121	3.46946																		3.83572	3.4284
																											2.92883	3.02096																		3.4238	3.98739
																											4.35886	3.30199																		5.23722	3.39453
																											3.15762	3.50164																		3.27455	3.61541
																											3.59537	3.02511																		3.67818	3.62645
																											3.49568	3.29242																		3.93313	3.73773
																											3.52052	3.26576																		3.57115	3.45927
																											3.00959	3.2687																		3.00876	3.75763
																											3.38445	3.30827																		3.5107	3.66281
																											3.82574	4.01192																		3.93917	4.26952
																											2.88943	3.22668																		3.53141	3.42064
																											3.55777	3.44745																		3.76356	3.20479
																											3.6995	3.47024																		4.17851	3.4038
																											2.86837	3.42416																		3.30339	3.84684
																											3.26974	3.14908																		3.65003	3.60103
																											3.20875	3.83333																		3.65837	4.33828
																											3.44895	3.82729																		3.92723	3.76128
																											3.69662	3.65647																		3.58888	3.38618
																											3.35658	3.19559																		3.47026	3.96124
																											3.40159	3.3415																		3.41379	3.93289
																											2.95873	3.36376																		3.55652	3.82539
																											3.93636	3.05294																		4.06632	3.80869
																											3.00302	3.40832																		4.23712	3.75203
																											3.40541	3.19089																		3.49503	3.57567
																											3.51333	3.1027																		3.92748	3.72757
																											3.29748	3.29379																		3.39673	3.55127
																											3.55697	3.61541																		3.48495	4.15527
																											2.75194	3.8725																		3.37325	3.91826
																											3.29794	3.47788																		3.58705	3.92117
																											4.03392	3.40519																		3.62187	3.77523
																											3.12364	3.4373																		3.71454	3.69902
																											3.82774	3.06482																		4.12563	3.02784
																											3.29667	3.71329																		3.72998	3.86036
																											3.30775	3.3616																		3.20555	3.50003
																											2.95693	3.60264																		3.34735	3.80589
																											3.98564	3.34547																		3.7259	3.67081
																											3.20292	3.64288																		4.03758	4.04264
																											3.28044	3.49537																		3.46859	3.57652
																											3.42979	3.54981																		3.80869	3.37536
																											3.13353	3.39253																		4.11164	3.77621
																											3.41389	3.44635																		3.70714	4.60618
																											3.35922	3.60309																		4.01377	3.72401
																											3.43017	3.09243																		3.89973	3.51269
																											3.28921	3.24227																		3.63404	3.5017
																											3.54218	3.23486																		4.37644	3.45445
																											3.85609	3.47091																		3.87667	3.42619
																											3.36589	3.31893																		3.65534	3.39574
																											3.09054	3.69001																		3.81775	3.84159
																											3.00107	3.43327																		3.70343	3.80431
																											3.20162	2.71005																		3.48431	3.38811
																											2.8274	3.33735																		3.52278	3.53704
																											3.1281	3.72187																		3.30117	3.4346
																											3.58551	3.64633																		3.79921	3.73902
																											3.45445	3.33288																		4.26251	3.69608
																											3.74268	2.76419																		3.62674	4.08935
																											2.9726	2.98295																		3.64196	3.51891
																											3.12887	3.46556																		3.76504	3.57649
																											3.38377	3.42033																		3.82917	2.85418
																											3.2222	3.29152																		3.02529	3.69478
																											3.29605	3.11807																		3.29922	3.75928
																											3.29254	3.77498																		3.99126	3.36745
																											3.5985	3.37236																		3.50236	3.51428
																											2.74568	3.39565																		4.29106	3.24161
																											3.74864	3.07057																		3.76009	3.63967
																											4.16958	2.99228																		3.82963	3.20127
																											3.08897	3.4071																		3.67084	3.59505
																											2.74781	3.69536																		3.84794	3.61665
																											3.50642	3.39115																		3.86676	4.11651
																											3.52596	3.43823																		3.87536	3.99187
																											3.00582	3.56058																		3.51238	3.71102
																											3.37484	3.91575																		3.45749	3.54424
																											3.54098	3.35301																		4.15853	3.53122
																											3.44482	3.49488																		3.80765	3.58061
																											3.69447	3.35198																		4.28234	3.9327
																											3.41919	3.12534																		3.3364	3.66663
																											3.69748	3.38486																		4.32892	3.71487
																											3.21673	3.45447																		3.91409	3.72381
																											3.62986	3.73825																		3.63592	3.70429
																											3.73999	3.43089																		3.73522	4.04799
																											3.2318	3.22793																		3.90176	3.58259
																												3.42184																			3.49976
																												3.26868																			3.39744
																												3.44349																			3.97545
																												3.8341																			3.78633
																												3.513																			3.6812
																												3.54345																			3.26875
																												3.40398																			3.56757
																												3.63747																			4.04896
																												3.5804																			3.853
																												3.6373																			4.56145
																												3.10504																			3.67544
																												3.29463																			3.34825
																												3.42613																			3.66642
																												3.30222																			3.55198
																												3.33918																			3.68833
																												2.95646																			3.85978
																												2.89799																			3.38918
																												3.30389																			3.53361
																												3.2675																			3.4052
																												3.36603																			3.79459
																												3.27315																			3.92715
																												3.66228																			3.65182
																												3.15891																			3.39174
																												3.60231																			4.08723
																												3.34377																			3.97993
																												3.11266																			3.95171
																												3.1898																			3.47922
																												3.53398																			3.68486
																												3.35045																			3.6627
																												3.33379																			3.76963
																												3.49712																			3.56526
																												3.60613																			3.81774
																												4.08932																			4.26137
																												3.56864																			3.26525
																												3.61864																			3.70472
																												3.22712																			3.81239
																												3.21512																			3.94258
																												3.39418																			3.57932
																												3.67969																			3.92627
																												3.74614																			3.55143
																												4.37092																			4.95909
																												3.23729																			3.36887
																												3.54201																			3.44631
																												3.82641																			3.86422
																												3.37166																			3.38815
																												3.40721																			3.51568
																												3.24736																			3.55234
																												2.97681																			3.59346
																												3.67071																			4.04102
																												3.34046																			3.34298
																												3.71529																			3.50778
																												3.28748																			3.87429
																												3.91208																			3.89052
																												3.37446																			3.86176
																												3.41692																			3.89842
																												3.32195																			3.44003
																												3.34921																			3.98605
																												3.49004																			3.6455
																												3.44504																			3.56829
																												3.57987																			3.44532
																												3.35807																			3.66144
																												3.14747																			3.67048
																												3.59374																			3.55084
																												3.57138																			3.56604
																												3.66475																			3.88582
																												3.08564																			3.46886
																												3.38047																			3.94428
																												3.25424																			3.39568
																												3.17264																			3.66068
																												2.90426																			3.38773
																												3.47144																			4.09194
																												3.33696																			3.427
																												3.23762																			3.82157
																												3.43167																			3.96914
																												3.55984																			3.66387
																												3.42698																			3.41035
																												3.63274																			3.6455
																												2.96162																			3.77711
																												3.44054																			3.39361
																												3.28306																			3.73161
																												3.33702																			4.32335
																												3.64647																			4.02044
																												3.62427																			3.37785
																												3.4743																			3.72101
																												3.59744																			3.79663
																												3.52096																			3.78858
																												5.32086																			4.87756
																												3.86145																			3.88138
																												3.4318																			3.38266
																												3.36949																			3.49005
																												3.0378																			3.23857
																												3.47114																			3.57147
																												3.44511																			3.30653
																												3.96131																			3.88624
																												3.13286																			3.61005
																												3.07152																			3.58894
																												3.15384																			3.53302
[truncated: 31 more columns]

## Sheet: Figure S2
Panel A					Panel B														Panel C
	sgCtrl	sgSLC1A3-A	sgSLC1A3-B			G1				S				G2/M						vehicle				UCPH-101 (20μM)
Clone 1	1.10442	0.08638	0.171149			Clone 1	Clone 2	Clone 3	Clone 4	Clone 1	Clone 2	Clone 3	Clone 4	Clone 1	Clone 2	Clone 3	Clone 4			Clone 1	Clone 2	Clone 3	Clone 4	Clone 1	Clone 2	Clone 3	Clone 4
Clone 2	0.884062	0.351068	0.132043		sgCtrl	54.6	52.85	55.15	52.55	31.8	38.75	41.8	36.05	13.2	8.85	3.13	10.455		sgCtrl	88.45	90.8167	89.15	90.7	60.4833	65.9167	63.5667	67.8833
Clone 3	1.07808	0.0746009	0.130228		sgSLC1A3-A	54.55	51.55	52.55	40.55	36.9	36.7	40.85	41.35	9.02	10.195	5.41	16.55		sgSLC1A3-A	89.5833	84.5833	89.1167	83.05	61.6167	57.4833	61.7167	53.9833
Clone 4	0.950018	0.0945792	0.0899318		sgSLC1A3-B	53.8	52.65	54.65	50.55	34.05	36.95	37.9	38.55	12.85	8.875	8.515	11.255		sgSLC1A3-B	87.9333	85.5	89.8333	91.2833	61.6667	56.75	60.0667	64.35
